# Supplementary material for: 2-Hy­droxy-5-{[(E)-4-meth­oxy­benzyl­idene]aza­nium­yl}benzoate
Source: Acta Crystallogr Sect E Struct Rep Online. 2010 Sep 11;66(Pt 10):o2553–4. doi: 10.1107/S1600536810036172 (PMC2983260; doi:10.1107/S1600536810036172)
Supplement: Supplementary file 2 [file e-66-o2553-Isup2.hkl]

# 
# h,k,l, Fc-squared, Fo-squared, sigma(Fo-squared) and status flag 
# 
data_I
_shelx_title ' I         P 21/c       R = 0.05' 
_shelx_refln_list_code          4 
_shelx_F_calc_maximum       94.73 
_exptl_crystal_F_000       568.00 
_reflns_d_resolution_high  0.8331 
 
loop_ 
 _symmetry_equiv_pos_as_xyz 
 'x, y, z' 
 '-x, y+1/2, -z+1/2' 
 '-x, -y, -z' 
 'x, -y-1/2, z-1/2' 
 
_cell_length_a    13.4369 
_cell_length_b     8.5619 
_cell_length_c    12.6653 
_cell_angle_alpha  90.000 
_cell_angle_beta  118.004 
_cell_angle_gamma  90.000 
 
_shelx_F_squared_multiplier     1.000 
 
loop_ 
 _refln_index_h 
 _refln_index_k 
 _refln_index_l 
 _refln_F_squared_calc 
 _refln_F_squared_meas 
 _refln_F_squared_sigma 
 _refln_observed_status 
   2   0   0       91.78       75.42      1.69 o 
   3   0   0     1528.25     1458.40     13.84 o 
   4   0   0     2984.76     3293.40     29.64 o 
   5   0   0        1.46        0.80      0.91 o 
   6   0   0      672.00      672.13      8.50 o 
   7   0   0       43.55       42.61      2.44 o 
   8   0   0       27.48       19.95      2.74 o 
   9   0   0      100.65       94.05      4.17 o 
  10   0   0       19.05       18.02      3.16 o 
  11   0   0     1828.26     2022.17     34.87 o 
  12   0   0      285.06      315.05     11.12 o 
  13   0   0      179.84      208.19      8.12 o 
  14   0   0        0.10        0.59      2.67 o 
   1   1   0        1.59       -0.34      0.34 o 
   2   1   0       52.95       40.75      1.43 o 
   3   1   0      501.50      513.91      4.06 o 
   4   1   0       46.40       58.47      1.49 o 
   5   1   0      127.55      132.86      2.18 o 
   6   1   0        1.48        0.96      0.59 o 
   7   1   0      137.25      124.96      2.86 o 
   8   1   0       25.94       15.47      1.88 o 
   9   1   0        3.06        1.83      1.03 o 
  10   1   0      348.39      356.32      5.67 o 
  11   1   0       49.47       41.87      2.84 o 
  12   1   0        2.68        1.05      1.71 o 
  13   1   0        0.42        0.82      1.75 o 
  14   1   0        0.44       -1.71      1.83 o 
   0   2   0     4407.42     5515.86     51.23 o 
   1   2   0       54.17       61.65      2.31 o 
   2   2   0     8032.96    10732.40     79.38 o 
   3   2   0      659.56      636.03      5.00 o 
   4   2   0       26.03       20.37      1.24 o 
   5   2   0      483.87      502.41      6.58 o 
   6   2   0      845.56      842.72      8.69 o 
   7   2   0       12.23       10.83      1.25 o 
   8   2   0       83.35       81.62      2.76 o 
   9   2   0     1366.67     1410.44     14.00 o 
  10   2   0      109.59       96.87      3.59 o 
  11   2   0        4.30        2.89      1.84 o 
  12   2   0        9.48       12.71      2.21 o 
  13   2   0        4.39        0.45      1.96 o 
   1   3   0      193.01      165.70      2.66 o 
   2   3   0       79.36       81.09      2.00 o 
   3   3   0      204.40      230.49      2.90 o 
   4   3   0      598.86      610.82      5.37 o 
   5   3   0      102.80       73.58      2.04 o 
   6   3   0       29.84       35.99      2.02 o 
   7   3   0      122.96      134.05      3.07 o 
   8   3   0        9.42        8.49      1.50 o 
   9   3   0       78.30       81.89      3.14 o 
  10   3   0       58.85       54.47      2.69 o 
  11   3   0        0.20        1.34      1.80 o 
  12   3   0        2.09        3.35      2.10 o 
  13   3   0        2.17        2.59      2.03 o 
   0   4   0       51.90       53.58      3.01 o 
   1   4   0      149.00      145.19      2.55 o 
   2   4   0      788.66      774.61      6.78 o 
   3   4   0       23.07       21.22      1.48 o 
   4   4   0       74.79       75.14      2.01 o 
   5   4   0       88.76       88.85      2.28 o 
   6   4   0        7.96       10.70      1.22 o 
   7   4   0       48.49       48.11      2.14 o 
   8   4   0      139.74      150.50      3.61 o 
   9   4   0       53.23       46.49      2.77 o 
  10   4   0        2.50       -1.47      1.55 o 
  11   4   0       21.10       17.49      2.71 o 
  12   4   0        7.04        7.71      2.38 o 
  13   4   0       12.85       13.25      3.40 o 
   1   5   0       17.88       18.29      1.34 o 
   2   5   0      889.81      980.94      8.53 o 
   3   5   0      195.46      214.43      3.64 o 
   4   5   0      552.00      601.54      7.43 o 
   5   5   0        1.55        0.42      1.08 o 
   6   5   0       52.60       49.23      2.57 o 
   7   5   0       18.03       17.59      1.63 o 
   8   5   0        6.07        2.68      1.55 o 
   9   5   0       11.42       11.85      1.94 o 
  10   5   0        1.52        0.16      1.87 o 
  11   5   0        0.22       -0.57      1.91 o 
  12   5   0        0.32        1.43      3.43 o 
   0   6   0      170.30      181.04      4.75 o 
   1   6   0      518.82      574.70      6.47 o 
   2   6   0      521.78      541.78      6.72 o 
   3   6   0        5.20        4.42      1.28 o 
   4   6   0        1.18        0.66      1.14 o 
   5   6   0       43.64       41.94      2.21 o 
   6   6   0       17.83       16.65      2.35 o 
   7   6   0        2.94        0.47      1.73 o 
   8   6   0        1.99        1.92      1.85 o 
   9   6   0       27.93       26.13      3.56 o 
  10   6   0       46.66       40.99      7.65 o 
  11   6   0        8.09        6.54      2.88 o 
   1   7   0       13.56       16.64      1.47 o 
   2   7   0       19.34       17.71      1.68 o 
   3   7   0       41.36       39.50      2.47 o 
   4   7   0      151.08      162.03      5.20 o 
   5   7   0        0.01       -1.61      1.61 o 
   6   7   0        7.74        3.73      3.81 o 
   7   7   0       19.94       16.09      2.41 o 
   8   7   0       13.06       14.09      3.02 o 
   9   7   0        0.00       -2.25      2.25 o 
  10   7   0        0.32        0.90      3.03 o 
   0   8   0       12.30       11.52      3.05 o 
   1   8   0        0.08       -0.17      1.36 o 
   2   8   0        7.52        6.82      1.59 o 
   3   8   0        3.66        1.11      1.43 o 
   4   8   0       11.21        9.10      1.72 o 
   5   8   0       83.45       89.88      4.52 o 
   6   8   0        0.06       -1.73      2.38 o 
   7   8   0        0.01       -2.33      2.33 o 
   8   8   0       21.56       18.88      3.40 o 
   1   9   0        3.18        0.41      1.47 o 
   2   9   0        6.91        8.84      1.66 o 
   3   9   0       14.45       10.63      3.25 o 
   4   9   0        1.95        1.94      2.70 o 
   5   9   0       83.47       90.22      5.17 o 
   6   9   0       78.06       59.77      4.73 o 
   0  10   0        8.79        1.08      3.53 o 
   1  10   0        5.92        0.54      3.66 o 
   2  10   0        2.35       -4.07      4.16 o 
   3  10   0        1.34       -2.30      2.30 o 
 -14   1   1       11.06       10.31      2.32 o 
 -13   1   1      136.45      134.17      6.43 o 
 -12   1   1      744.32      829.02     11.59 o 
 -11   1   1      131.63      131.74      3.95 o 
 -10   1   1        1.20        0.45      1.21 o 
  -9   1   1        8.61        6.68      1.28 o 
  -8   1   1       82.96       88.67      3.11 o 
  -7   1   1        0.85        0.31      0.80 o 
  -6   1   1       14.14       14.73      1.34 o 
  -5   1   1      393.18      378.82      3.81 o 
  -4   1   1      110.68      111.98      1.82 o 
  -3   1   1     6394.19     8130.22     60.31 o 
  -2   1   1      759.64      810.72      6.20 o 
   0   1   1       22.56       17.23      1.00 o 
   1   1   1     6612.10     9502.40     76.78 o 
   2   1   1       41.49       32.46      0.86 o 
   3   1   1     1831.49     1787.87     10.94 o 
   4   1   1       33.41       40.73      1.24 o 
   5   1   1      141.29      140.91      2.10 o 
   6   1   1      202.78      204.43      2.81 o 
   7   1   1      118.68      106.07      2.36 o 
   8   1   1       61.22       53.96      2.08 o 
   9   1   1       40.43       37.88      2.18 o 
  10   1   1      697.07      744.72      8.75 o 
  11   1   1       19.00       15.01      2.06 o 
  12   1   1       23.58       17.37      2.19 o 
  13   1   1        0.01       -1.15      1.84 o 
 -14   2   1       15.06       17.30      2.70 o 
 -13   2   1       35.57       29.95      2.91 o 
 -12   2   1        7.75        3.65      2.02 o 
 -11   2   1        0.90       -2.01      2.01 o 
 -10   2   1      107.43      112.53      3.75 o 
  -9   2   1      580.52      545.78     13.01 o 
  -8   2   1       12.99        9.74      1.29 o 
  -7   2   1      294.81      300.47      4.23 o 
  -6   2   1       95.91      103.56      2.14 o 
  -5   2   1       36.59       42.82      1.33 o 
  -4   2   1      200.55      175.23      2.22 o 
  -3   2   1     3393.58     3729.52     24.75 o 
  -1   2   1      449.88      406.07      3.25 o 
   0   2   1     1116.28     1038.96      6.89 o 
   1   2   1      778.21      746.29      5.40 o 
   2   2   1        7.18        4.43      0.62 o 
   3   2   1       18.53       15.23      0.78 o 
   4   2   1       96.72       89.07      1.73 o 
   5   2   1      718.13      701.10      5.97 o 
   6   2   1      760.39      846.93      7.74 o 
   7   2   1       51.17       47.65      1.89 o 
   8   2   1       27.57       27.63      1.73 o 
   9   2   1     1508.43     1621.35     15.78 o 
  10   2   1       36.44       30.34      2.28 o 
  11   2   1        3.26        2.43      1.79 o 
  12   2   1       21.83       21.35      2.88 o 
  13   2   1        0.01       -1.86      1.86 o 
 -14   3   1       27.28       24.50      3.77 o 
 -13   3   1        1.67        2.02      2.66 o 
 -12   3   1       15.25       13.49      3.02 o 
 -11   3   1       45.94       52.64      3.40 o 
 -10   3   1       21.78       22.80      2.14 o 
  -9   3   1      291.61      293.86      5.12 o 
  -8   3   1        0.06       -0.29      0.93 o 
  -7   3   1       45.02       39.69      2.99 o 
  -6   3   1      238.11      247.96      3.78 o 
  -5   3   1     2090.88     2300.87     17.93 o 
  -4   3   1     1415.89     1575.19     12.01 o 
  -3   3   1     1349.49     1392.76     10.07 o 
  -2   3   1        0.52       -0.05      0.77 o 
  -1   3   1      344.74      371.13      3.89 o 
   0   3   1      200.79      182.06      2.56 o 
   1   3   1        1.26        0.22      0.78 o 
   2   3   1       68.51       63.54      1.67 o 
   3   3   1      533.66      496.38      4.82 o 
   4   3   1        4.22        2.43      0.67 o 
   5   3   1      134.81      143.93      2.59 o 
   6   3   1        0.03        0.84      0.84 o 
   7   3   1        1.91        1.05      1.01 o 
   8   3   1       16.07       17.68      1.67 o 
   9   3   1        4.99        1.77      1.44 o 
  10   3   1      265.16      277.85      7.00 o 
  11   3   1        0.00       -1.44      1.76 o 
  12   3   1        1.76       -0.27      1.76 o 
  13   3   1        1.64        3.71      2.14 o 
 -13   4   1        6.86        8.75      3.29 o 
 -12   4   1        7.27        4.04      2.30 o 
 -11   4   1        6.00        4.93      1.86 o 
 -10   4   1        1.07       -1.49      1.56 o 
  -9   4   1       74.70       82.38      3.44 o 
  -8   4   1      560.23      564.86     13.69 o 
  -7   4   1        0.39        0.17      0.98 o 
  -6   4   1        1.62       -0.03      0.86 o 
  -5   4   1      230.00      248.17      3.85 o 
  -4   4   1     1652.39     1858.38     13.47 o 
  -3   4   1      914.96      954.35      8.63 o 
  -2   4   1        0.86        0.87      0.66 o 
  -1   4   1      126.04      109.39      2.28 o 
   0   4   1       84.02       78.63      2.06 o 
   1   4   1      294.36      283.52      3.71 o 
   2   4   1       41.65       37.77      1.61 o 
   3   4   1      287.37      316.91      3.94 o 
   4   4   1        7.09        6.93      0.90 o 
   5   4   1       82.11       85.40      2.47 o 
   6   4   1       77.12       83.48      4.01 o 
   7   4   1     1584.03     1704.45     15.35 o 
   8   4   1      256.06      281.92      6.30 o 
   9   4   1        2.86        0.89      1.52 o 
  10   4   1        0.86        2.08      2.41 o 
  11   4   1       12.78       15.89      3.19 o 
  12   4   1       13.18       17.93      2.61 o 
 -12   5   1        0.74       -2.54      2.54 o 
 -11   5   1       22.33       23.47      3.24 o 
 -10   5   1        5.48        5.28      1.82 o 
  -9   5   1        8.01        5.87      1.72 o 
  -8   5   1       16.18       13.70      1.88 o 
  -7   5   1       22.44       19.16      1.73 o 
  -6   5   1        0.07        0.65      1.05 o 
  -5   5   1      129.45      122.27      2.89 o 
  -4   5   1      539.07      567.66      6.25 o 
  -3   5   1       12.14       16.39      1.31 o 
  -2   5   1        2.58        2.70      0.92 o 
  -1   5   1        3.46        3.72      0.93 o 
   0   5   1        3.67        1.42      0.85 o 
   1   5   1       19.04       15.16      1.18 o 
   2   5   1       27.14       26.08      1.69 o 
   3   5   1      144.03      158.25      4.34 o 
   4   5   1        6.23        7.83      1.32 o 
   5   5   1       53.22       55.46      2.44 o 
   6   5   1        4.29        3.00      1.31 o 
   7   5   1       89.76       91.17      4.42 o 
   8   5   1        7.74        9.32      1.97 o 
   9   5   1       36.50       36.64      3.93 o 
  10   5   1        7.69        8.90      2.67 o 
  11   5   1        0.00       -1.90      2.10 o 
 -12   6   1        0.00       -2.94      2.94 o 
 -11   6   1       10.28        9.64      6.36 o 
 -10   6   1       48.20       36.95      3.35 o 
  -9   6   1        7.81        7.17      1.91 o 
  -8   6   1       23.26       22.29      2.21 o 
  -7   6   1        0.10       -0.03      1.69 o 
  -6   6   1       40.02       36.86      2.37 o 
  -5   6   1       16.28       12.62      1.66 o 
  -4   6   1       32.57       30.40      1.99 o 
  -3   6   1        0.14        0.57      1.13 o 
  -2   6   1       31.33       28.29      1.72 o 
  -1   6   1       44.77       53.99      2.27 o 
   0   6   1        0.09        0.49      0.92 o 
   1   6   1      286.13      304.59      4.83 o 
   2   6   1       39.18       36.26      1.76 o 
   3   6   1       91.32      104.24      3.68 o 
   4   6   1       36.09       31.27      2.87 o 
   5   6   1        3.05        0.91      1.36 o 
   6   6   1        1.54        2.25      1.60 o 
   7   6   1        2.60       -0.36      1.69 o 
   8   6   1       21.45       20.05      2.99 o 
   9   6   1       26.98       26.13      3.60 o 
  10   6   1        0.29        0.60      2.35 o 
  11   6   1        0.02       -0.72      2.37 o 
 -10   7   1        3.48       -0.87      2.76 o 
  -9   7   1        1.42       -2.00      2.00 o 
  -8   7   1      104.22      100.81      4.75 o 
  -7   7   1      169.92      187.88      5.72 o 
  -6   7   1       10.63        6.97      1.92 o 
  -5   7   1       19.78       20.95      3.20 o 
  -4   7   1        4.45        5.55      1.85 o 
  -3   7   1       33.93       34.82      2.28 o 
  -2   7   1       77.71       86.25      2.95 o 
  -1   7   1       67.06       73.96      2.60 o 
   0   7   1       93.51       96.85      3.71 o 
   1   7   1        0.46       -0.13      1.08 o 
   2   7   1       44.85       49.60      2.38 o 
   3   7   1       45.24       43.63      4.08 o 
   4   7   1       43.82       34.31      2.62 o 
   5   7   1       57.30       63.15      6.57 o 
   6   7   1        1.27        1.78      2.27 o 
   7   7   1        3.71        2.95      2.30 o 
   8   7   1       40.57       45.51      3.89 o 
   9   7   1       12.08       12.27      4.45 o 
  -9   8   1        0.00       -1.98      1.98 o 
  -8   8   1        0.10       -1.84      1.84 o 
  -7   8   1        4.59        2.88      2.83 o 
  -6   8   1        1.22        1.58      1.75 o 
  -5   8   1        8.46        5.64      1.88 o 
  -4   8   1       19.70       22.45      2.24 o 
  -3   8   1       20.65       19.36      2.04 o 
  -2   8   1        6.10        7.66      1.52 o 
  -1   8   1       11.84       10.72      1.71 o 
   0   8   1        1.06        0.20      1.43 o 
   1   8   1        6.26        4.83      1.39 o 
   2   8   1        4.99        3.56      1.37 o 
   3   8   1        2.52        1.74      1.31 o 
   4   8   1       11.64        8.25      1.73 o 
   5   8   1       13.59       12.23      3.07 o 
   6   8   1        0.90        2.45      2.17 o 
   7   8   1       13.51       25.54      6.01 o 
   8   8   1       16.04       16.48      2.85 o 
  -7   9   1       45.63       41.98      5.59 o 
  -6   9   1        0.43       -1.51      1.99 o 
  -5   9   1        0.81       -1.88      1.88 o 
  -4   9   1       11.64        3.43      1.70 o 
  -3   9   1       13.14        8.75      1.79 o 
  -2   9   1        6.54        2.44      1.55 o 
  -1   9   1       40.32       40.99      3.16 o 
   0   9   1        3.29        1.84      1.51 o 
   1   9   1        0.94       -1.34      1.34 o 
   2   9   1        0.34       -1.46      1.46 o 
   3   9   1        0.85       -0.72      1.42 o 
   4   9   1       12.21        9.69      3.78 o 
   5   9   1       33.42       35.33      3.64 o 
   6   9   1        2.03       -1.07      1.44 o 
  -3  10   1        0.18       -0.14      3.29 o 
  -2  10   1        1.78        3.31      6.64 o 
  -1  10   1       36.56       42.07      5.13 o 
   0  10   1        4.76        3.99      3.89 o 
   1  10   1        0.96       -3.32      5.23 o 
   2  10   1        3.66       -1.09      4.03 o 
 -15   0   2       18.32       11.60      3.57 o 
 -14   0   2       29.63       39.17      4.40 o 
 -13   0   2        0.30       -2.35      2.35 o 
 -12   0   2      552.36      578.00     14.60 o 
 -11   0   2     1620.51     1803.01     23.08 o 
 -10   0   2      423.18      439.58      8.48 o 
  -9   0   2      197.79      215.56      5.48 o 
  -8   0   2       85.57       80.75      3.57 o 
  -7   0   2      513.76      500.71      7.77 o 
  -6   0   2        1.63        1.16      1.16 o 
  -5   0   2      512.30      492.63      6.93 o 
  -4   0   2     1988.81     2071.22     24.34 o 
  -3   0   2      531.00      497.73     11.96 o 
  -2   0   2     3187.10     3921.25     69.39 o 
  -1   0   2     3885.85     4382.00     76.07 o 
   1   0   2     3038.34     3456.61     24.10 o 
   2   0   2      579.05      509.45      5.77 o 
   3   0   2       60.59       47.62      2.82 o 
   4   0   2     2430.76     2651.96     24.89 o 
   5   0   2      407.88      414.72      6.09 o 
   6   0   2        0.48       -0.23      0.99 o 
   7   0   2        2.55        1.04      1.16 o 
   8   0   2       59.35       57.34      2.89 o 
   9   0   2       10.41        9.05      1.93 o 
  10   0   2      145.60      144.29      6.44 o 
  11   0   2       65.50       51.79      4.26 o 
  12   0   2        0.21       -0.61      2.24 o 
  13   0   2       96.18      118.51      7.05 o 
 -15   1   2       15.17       13.75      3.04 o 
 -14   1   2       14.75       15.07      3.36 o 
 -13   1   2      112.47      131.11      4.98 o 
 -12   1   2       20.94       21.24      2.08 o 
 -11   1   2       93.59       94.80      4.47 o 
 -10   1   2       10.29        9.43      1.41 o 
  -9   1   2        0.09        0.72      1.08 o 
  -8   1   2       42.20       39.17      1.71 o 
  -7   1   2      653.32      712.74      7.06 o 
  -6   1   2      138.35      155.61      2.46 o 
  -5   1   2      170.81      173.33      2.49 o 
  -4   1   2       11.20        9.46      0.73 o 
  -3   1   2     3431.52     3928.78     27.85 o 
  -2   1   2      987.56      857.65      8.12 o 
  -1   1   2      804.42      834.80      7.74 o 
   0   1   2     1502.80     1562.20     12.97 o 
   1   1   2      117.95      104.78      1.46 o 
   2   1   2       34.29       36.15      1.05 o 
   3   1   2     1571.93     1630.13     11.23 o 
   4   1   2       66.09       72.99      1.55 o 
   5   1   2       14.25       17.09      0.95 o 
   6   1   2       65.34       64.23      1.97 o 
   7   1   2       21.91       17.03      1.25 o 
   8   1   2        0.06       -0.14      0.93 o 
   9   1   2       12.55        8.98      1.42 o 
  10   1   2      160.37      171.23      4.74 o 
  11   1   2        2.25        3.76      1.65 o 
  12   1   2       20.68       22.65      4.64 o 
  13   1   2        0.07       -0.02      1.93 o 
 -14   2   2       89.74      105.79      6.14 o 
 -13   2   2      310.67      351.52      7.90 o 
 -12   2   2        2.35        1.35      1.80 o 
 -11   2   2        0.03       -1.42      1.42 o 
 -10   2   2      160.38      160.06      3.97 o 
  -9   2   2       82.43       85.53      3.99 o 
  -8   2   2        2.36        1.77      1.05 o 
  -7   2   2      551.00      556.55      6.41 o 
  -6   2   2       34.77       37.40      2.15 o 
  -5   2   2     1795.31     1926.43     13.26 o 
  -4   2   2       84.17       98.59      2.05 o 
  -3   2   2     2330.77     2419.81     17.19 o 
  -1   2   2       14.57       15.90      0.90 o 
   0   2   2     2220.95     2329.82     15.42 o 
   1   2   2      551.43      548.56      4.75 o 
   2   2   2     1954.03     2033.61     13.47 o 
   3   2   2        4.13        5.15      0.63 o 
   4   2   2      155.40      164.78      2.28 o 
   5   2   2      496.05      526.87      5.18 o 
   6   2   2      840.83      905.55      8.78 o 
   7   2   2      275.68      245.18      4.23 o 
   8   2   2        6.16        6.56      1.38 o 
   9   2   2      452.38      479.23      6.90 o 
  10   2   2       64.74       61.40      6.30 o 
  11   2   2       40.94       35.06      2.77 o 
  12   2   2        0.02       -0.99      1.66 o 
 -14   3   2       47.96       52.16      7.28 o 
 -13   3   2        8.50        7.04      3.08 o 
 -12   3   2        0.26       -1.64      1.64 o 
 -11   3   2       26.09       24.23      2.30 o 
 -10   3   2        1.43       -0.04      1.27 o 
  -9   3   2       44.25       48.89      2.32 o 
  -8   3   2        4.53        2.13      1.02 o 
  -7   3   2       14.38       10.13      1.15 o 
  -6   3   2      243.72      253.39      3.48 o 
  -5   3   2     4057.32     4846.53     32.57 o 
  -4   3   2      111.44      128.77      2.17 o 
  -3   3   2      884.00      869.36      7.78 o 
  -2   3   2       29.10       30.33      1.51 o 
  -1   3   2      392.83      406.16      3.91 o 
   0   3   2      248.85      240.86      3.10 o 
   1   3   2       64.48       60.85      1.79 o 
   2   3   2       23.37       21.24      0.99 o 
   3   3   2       64.06       68.56      1.74 o 
   4   3   2       45.07       36.56      1.57 o 
   5   3   2      227.63      226.32      3.45 o 
   6   3   2      162.47      144.95      3.33 o 
   7   3   2       32.62       29.13      1.98 o 
   8   3   2      454.24      471.08      7.15 o 
   9   3   2        0.42       -1.50      1.50 o 
  10   3   2      100.75      106.85      4.73 o 
  11   3   2       30.10       30.06      2.72 o 
  12   3   2        2.99        3.21      2.55 o 
 -13   4   2       15.38       10.93      3.27 o 
 -12   4   2        7.00        5.19      3.35 o 
 -11   4   2       16.43       12.27      2.21 o 
 -10   4   2        3.74        6.66      2.30 o 
  -9   4   2       15.95       14.94      1.65 o 
  -8   4   2       54.21       52.80      2.73 o 
  -7   4   2        5.56        6.43      1.09 o 
  -6   4   2      180.66      185.96      3.20 o 
  -5   4   2      272.57      267.90      4.68 o 
  -4   4   2      344.98      320.38      4.04 o 
  -3   4   2      668.32      671.20      6.36 o 
  -2   4   2      405.66      355.76      4.65 o 
  -1   4   2       45.54       41.78      2.25 o 
   0   4   2      173.37      163.51      3.70 o 
   1   4   2      139.87      128.37      2.27 o 
   2   4   2      443.13      430.32      4.39 o 
   3   4   2      589.70      587.24      6.35 o 
   4   4   2       44.46       43.68      2.22 o 
   5   4   2        0.86        1.30      0.95 o 
   6   4   2       70.21       62.62      3.17 o 
   7   4   2     1335.64     1447.95     15.62 o 
   8   4   2        0.07       -0.45      1.65 o 
   9   4   2        1.02        1.29      1.91 o 
  10   4   2       18.57       13.25      2.61 o 
  11   4   2        2.65        1.48      2.23 o 
 -13   5   2        3.91        2.53      3.70 o 
 -12   5   2        4.45       -2.16      2.16 o 
 -11   5   2        2.75       -2.05      2.05 o 
 -10   5   2      101.80       86.02      3.98 o 
  -9   5   2      137.66      133.80      4.40 o 
  -8   5   2       47.04       44.36      3.07 o 
  -7   5   2       72.80       56.50      4.52 o 
  -6   5   2       69.73       72.17      2.72 o 
  -5   5   2       76.54       86.06      2.51 o 
  -4   5   2        9.04       10.20      1.09 o 
  -3   5   2       82.08       82.03      3.37 o 
  -2   5   2       23.57       25.35      1.31 o 
  -1   5   2       24.89       22.79      1.50 o 
   0   5   2       84.51       88.04      2.93 o 
   1   5   2      232.10      244.70      3.35 o 
   2   5   2     1279.89     1400.04     11.02 o 
   3   5   2       76.22       79.91      3.44 o 
   4   5   2        0.39        0.60      0.94 o 
   5   5   2        1.61        1.72      1.13 o 
   6   5   2       18.33       22.60      1.97 o 
   7   5   2       11.66        7.53      2.03 o 
   8   5   2       38.18       32.89      4.88 o 
   9   5   2       11.08       12.91      2.42 o 
  10   5   2        2.77        1.97      3.11 o 
  11   5   2        0.02       -1.99      1.99 o 
 -12   6   2        0.12       -2.11      2.11 o 
 -11   6   2       10.11       11.27      3.76 o 
 -10   6   2       18.67       13.26      2.36 o 
  -9   6   2        2.76        0.92      1.71 o 
  -8   6   2        0.62        0.86      1.62 o 
  -7   6   2      114.26      124.90      3.96 o 
  -6   6   2       18.96       19.20      1.75 o 
  -5   6   2       13.34       14.47      1.70 o 
  -4   6   2       22.00       21.20      1.47 o 
  -3   6   2        7.77        7.23      1.04 o 
  -2   6   2        0.09        0.31      0.77 o 
  -1   6   2       34.43       32.64      1.95 o 
   0   6   2       21.41       24.70      1.49 o 
   1   6   2       89.45       93.36      2.80 o 
   2   6   2       85.41       79.68      2.46 o 
   3   6   2       69.81       80.74      3.27 o 
   4   6   2        1.47       -0.17      0.87 o 
   5   6   2      241.45      252.61      7.45 o 
   6   6   2       19.31       15.68      2.16 o 
   7   6   2        9.04        8.59      2.06 o 
   8   6   2        6.96        7.12      2.11 o 
   9   6   2        0.38       -1.70      1.70 o 
  10   6   2        5.53        8.34      2.42 o 
 -11   7   2        3.71        8.34      3.44 o 
 -10   7   2        0.09       -1.46      2.79 o 
  -9   7   2       18.08       10.43      2.14 o 
  -8   7   2      159.67      148.74     11.67 o 
  -7   7   2       77.03       66.68      4.21 o 
  -6   7   2        1.24        0.75      1.59 o 
  -5   7   2       22.93       20.82      2.20 o 
  -4   7   2       35.75       38.44      3.32 o 
  -3   7   2       28.84       32.32      3.28 o 
  -2   7   2        1.65        1.61      1.18 o 
  -1   7   2        4.56        6.92      2.43 o 
   0   7   2       57.11       58.26      3.93 o 
   1   7   2        2.44        0.10      0.68 o 
   2   7   2      119.65      111.08      5.81 o 
   3   7   2       56.62       54.59      3.40 o 
   4   7   2       73.40       77.98      3.89 o 
   5   7   2       85.95       91.61      4.23 o 
   6   7   2        1.14        1.97      1.63 o 
   7   7   2       37.71       39.63     14.17 o 
   8   7   2       38.17       47.18      7.13 o 
   9   7   2        0.01        2.11      4.36 o 
  -9   8   2        1.35        1.15      3.19 o 
  -8   8   2        1.10        0.95      3.07 o 
  -7   8   2        1.63       -1.62      2.91 o 
  -6   8   2        2.74        4.08      3.17 o 
  -5   8   2        7.34        5.16      3.21 o 
  -4   8   2        7.77        6.94      3.93 o 
  -3   8   2       40.11       53.19      5.36 o 
  -2   8   2       10.34        5.49      3.37 o 
  -1   8   2      193.24      217.05      9.30 o 
   0   8   2       63.95       58.04      6.92 o 
   1   8   2        6.33        2.12      3.70 o 
   2   8   2        7.97        8.56      4.18 o 
   3   8   2       28.95       34.95      6.01 o 
   4   8   2        4.00        5.66      4.09 o 
   5   8   2        2.34        3.34      3.97 o 
   6   8   2        0.53       -2.77      3.38 o 
   7   8   2        0.81       -3.49      3.49 o 
  -7   9   2        0.14       -3.01      3.01 o 
  -6   9   2       46.48       38.45      4.93 o 
  -5   9   2       10.85        2.79      3.42 o 
  -4   9   2        2.00        0.03      3.50 o 
  -3   9   2        3.58        1.24      3.44 o 
  -2   9   2       44.61       52.65      5.75 o 
  -1   9   2       49.96       62.83      6.24 o 
   0   9   2        0.26       -2.77      4.72 o 
   1   9   2       15.75       27.38      5.84 o 
   2   9   2        3.66       -3.27      5.15 o 
   3   9   2        3.18        1.90      4.05 o 
   4   9   2        0.03       -0.90      4.24 o 
   5   9   2       11.60       14.71      5.41 o 
  -3  10   2       29.43       25.54      4.91 o 
  -2  10   2        5.29        2.07      6.46 o 
  -1  10   2       20.14        6.88      4.53 o 
   0  10   2       18.64        7.52      4.73 o 
   1  10   2       20.06       18.45      5.11 o 
 -15   1   3        8.74        9.31      3.39 o 
 -14   1   3       34.58       37.40      5.42 o 
 -13   1   3       78.63       80.07      4.84 o 
 -12   1   3       21.08       23.16      2.50 o 
 -11   1   3      141.48      151.63      3.80 o 
 -10   1   3       29.07       30.99      1.98 o 
  -9   1   3      175.10      191.07      3.85 o 
  -8   1   3       96.23      114.17      2.84 o 
  -7   1   3     2515.99     2853.63     24.69 o 
  -6   1   3      310.98      323.54      3.97 o 
  -5   1   3      117.01       90.75      1.99 o 
  -4   1   3     1025.97      986.21      8.91 o 
  -3   1   3      456.73      451.54      5.01 o 
  -2   1   3      673.53      693.91      8.43 o 
  -1   1   3      467.98      403.78      3.85 o 
   0   1   3       83.34       74.76      1.59 o 
   1   1   3     3513.64     3661.68     23.01 o 
   2   1   3     2041.02     2264.59     14.60 o 
   3   1   3     1860.31     2013.48     15.22 o 
   4   1   3      386.27      402.51      4.55 o 
   5   1   3      225.51      193.35      3.02 o 
   6   1   3        3.79        4.34      0.85 o 
   7   1   3       64.23       69.23      2.41 o 
   8   1   3        9.14        7.83      1.28 o 
   9   1   3        6.25        3.92      1.41 o 
  10   1   3       12.73       10.82      1.91 o 
  11   1   3       23.49       22.44      2.36 o 
  12   1   3       25.45       32.61      3.36 o 
 -15   2   3       32.94       44.86      5.93 o 
 -14   2   3       84.90       83.07      5.26 o 
 -13   2   3      141.04      156.72      5.80 o 
 -12   2   3       25.94       23.87      3.74 o 
 -11   2   3        0.04       -0.80      1.49 o 
 -10   2   3       18.77       17.14      1.81 o 
  -9   2   3       87.43       90.97      3.18 o 
  -8   2   3       67.14       74.67      2.78 o 
  -7   2   3      226.33      226.53      4.15 o 
  -6   2   3      709.86      772.45      7.90 o 
  -5   2   3        0.11        1.28      0.78 o 
  -4   2   3      258.86      282.83      3.34 o 
  -3   2   3     4270.27     4685.81     35.94 o 
  -2   2   3     8974.62    11947.92     96.42 o 
  -1   2   3      764.09      684.60      6.75 o 
   0   2   3      401.48      353.24      4.04 o 
   1   2   3       25.70       33.05      1.25 o 
   2   2   3       79.14       68.25      1.77 o 
   3   2   3        1.16        1.39      0.78 o 
   4   2   3      344.80      319.26      6.57 o 
   5   2   3      516.26      525.65      6.26 o 
   6   2   3      202.44      227.19      4.21 o 
   7   2   3        2.93        1.31      1.20 o 
   8   2   3      119.15      118.94      3.72 o 
   9   2   3       64.67       67.03      3.88 o 
  10   2   3       72.80       78.80      4.40 o 
  11   2   3        0.52        0.22      1.88 o 
  12   2   3       37.38       39.69      5.93 o 
 -14   3   3       29.68       24.18      3.32 o 
 -13   3   3        3.81        1.27      2.41 o 
 -12   3   3        1.83       -0.22      1.77 o 
 -11   3   3       11.94       10.59      1.88 o 
 -10   3   3       28.80       28.97      1.97 o 
  -9   3   3       15.52       17.39      1.46 o 
  -8   3   3       20.51       19.58      1.41 o 
  -7   3   3      469.53      480.92      6.09 o 
  -6   3   3      821.72      827.91      8.48 o 
  -5   3   3      587.13      507.03      5.89 o 
  -4   3   3       67.56       60.10      1.91 o 
  -3   3   3      642.13      667.13      6.26 o 
  -2   3   3        0.00       -0.57      0.72 o 
  -1   3   3     1649.21     1665.92     12.05 o 
   0   3   3     1644.67     1753.81     13.47 o 
   1   3   3        0.81        0.56      0.81 o 
   2   3   3       84.62       75.09      2.21 o 
   3   3   3       19.78       17.95      1.43 o 
   4   3   3       11.48       12.06      1.20 o 
   5   3   3       31.54       29.05      1.93 o 
   6   3   3       46.67       42.75      2.08 o 
   7   3   3       26.45       22.64      1.83 o 
   8   3   3      611.84      657.56      9.70 o 
   9   3   3        1.31        0.15      1.73 o 
  10   3   3       93.67      109.13      6.75 o 
  11   3   3       22.32       24.37      3.13 o 
 -14   4   3        0.00       -1.66      2.90 o 
 -13   4   3        3.36       -2.26      2.26 o 
 -12   4   3        0.35       -1.55      2.47 o 
 -11   4   3       53.13       38.09      2.62 o 
 -10   4   3       14.03       14.15      1.82 o 
  -9   4   3        0.01        0.05      1.39 o 
  -8   4   3       44.67       43.58      3.50 o 
  -7   4   3       29.88       28.25      1.90 o 
  -6   4   3      150.95      151.58      3.45 o 
  -5   4   3     1042.77     1057.83     10.57 o 
  -4   4   3     4774.63     5450.16     54.49 o 
  -3   4   3      141.42      120.27      2.85 o 
  -2   4   3        0.56       -0.27      0.98 o 
  -1   4   3        3.33        1.89      1.08 o 
   0   4   3        0.17        1.32      1.07 o 
   1   4   3      262.18      257.69      4.56 o 
   2   4   3      397.90      387.39      5.38 o 
   3   4   3        2.93        3.37      1.16 o 
   4   4   3       79.46       73.35      3.37 o 
   5   4   3       82.41       85.45      3.04 o 
   6   4   3      226.99      230.10      5.74 o 
   7   4   3     1428.44     1573.06     18.88 o 
   8   4   3        3.00        0.09      2.96 o 
   9   4   3        3.49        2.13      2.32 o 
  10   4   3        0.15        0.38      3.45 o 
  11   4   3        1.58       -1.68      3.06 o 
 -13   5   3        0.15       -2.83      2.83 o 
 -12   5   3        1.02        2.02      2.92 o 
 -11   5   3        0.77       -0.77      2.74 o 
 -10   5   3      248.99      232.16      7.74 o 
  -9   5   3       12.35        7.05      1.83 o 
  -8   5   3       46.30       45.05      2.54 o 
  -7   5   3       56.35       50.31      2.57 o 
  -6   5   3      385.57      446.26      8.60 o 
  -5   5   3      645.77      650.04      8.12 o 
  -4   5   3      198.88      201.03      4.40 o 
  -3   5   3      199.21      208.18      4.43 o 
  -2   5   3       46.87       45.06      2.79 o 
  -1   5   3        3.11        2.31      1.49 o 
   0   5   3      144.35      145.74      4.10 o 
   1   5   3      269.21      286.17      5.02 o 
   2   5   3       70.59       79.00      2.92 o 
   3   5   3      126.69      140.02      3.81 o 
   4   5   3      264.04      272.10      5.20 o 
   5   5   3        0.25        0.35      1.44 o 
   6   5   3        0.22       -1.34      2.27 o 
   7   5   3       31.10       27.74      4.22 o 
   8   5   3       94.11       96.57     14.94 o 
   9   5   3        7.38        5.98     10.23 o 
  10   5   3        7.08       14.76      5.11 o 
 -12   6   3        0.23       -2.73      2.73 o 
 -11   6   3       41.57       30.95      4.62 o 
 -10   6   3       91.45       76.61      5.56 o 
  -9   6   3        0.55       -0.27      2.79 o 
  -8   6   3        8.18        5.81      2.04 o 
  -7   6   3        0.42        0.78      1.69 o 
  -6   6   3      115.56      119.33      5.73 o 
  -5   6   3       32.52       35.02      2.44 o 
  -4   6   3        0.09       -1.29      1.57 o 
  -3   6   3       55.45       51.79      4.44 o 
  -2   6   3        1.02        1.27      1.72 o 
  -1   6   3        3.92        1.92      1.66 o 
   0   6   3       12.79        8.50      2.12 o 
   1   6   3       10.90       11.87      1.98 o 
   2   6   3        4.48        1.62      1.52 o 
   3   6   3       82.64       83.13      3.68 o 
   4   6   3       97.52       94.01      5.16 o 
   5   6   3      623.69      731.05     15.96 o 
   6   6   3       42.36       46.41      6.37 o 
   7   6   3       11.61        9.45      4.32 o 
   8   6   3        0.00       -0.98      3.43 o 
   9   6   3        2.90        0.99      4.13 o 
 -11   7   3        2.50        0.50      3.20 o 
 -10   7   3        0.77       -0.84      3.09 o 
  -9   7   3       12.53       13.81      4.19 o 
  -8   7   3       76.18       61.46      5.78 o 
  -7   7   3       13.87        9.75      4.86 o 
  -6   7   3        2.29        2.17      2.71 o 
  -5   7   3       84.50       84.68      5.24 o 
  -4   7   3       13.04       14.85      2.52 o 
  -3   7   3       10.66       11.70      2.46 o 
  -2   7   3        8.29       11.67      2.44 o 
  -1   7   3        0.18       -1.10      1.90 o 
   0   7   3       84.79       99.13      4.17 o 
   1   7   3        0.72        0.04      1.50 o 
   2   7   3        0.15       -1.17      2.19 o 
   3   7   3        1.56       -0.14      2.87 o 
   4   7   3        8.80        6.49      4.28 o 
   5   7   3        3.89        5.62      3.86 o 
   6   7   3        7.76       17.21      5.02 o 
   7   7   3       30.97       31.91      6.16 o 
   8   7   3       52.46       59.57     11.20 o 
  -9   8   3        2.37       -1.09      3.18 o 
  -8   8   3        0.00       -3.02      3.02 o 
  -7   8   3        7.42        6.13      3.60 o 
  -6   8   3        4.84       -0.28      3.22 o 
  -5   8   3       37.89       32.23      4.82 o 
  -4   8   3        0.63       -2.76      3.11 o 
  -3   8   3       92.42       95.29      6.91 o 
  -2   8   3      101.29      123.76      9.79 o 
  -1   8   3      123.72      139.85     10.31 o 
   0   8   3        0.04        1.79      3.58 o 
   1   8   3        0.02       -0.87      3.52 o 
   2   8   3        1.70        5.03      3.73 o 
   3   8   3       16.98       23.95      5.48 o 
   4   8   3        2.64        4.39      4.23 o 
   5   8   3        0.39       -0.95      3.77 o 
   6   8   3       20.42       23.78      5.83 o 
  -7   9   3        0.05       -3.48      3.48 o 
  -6   9   3        1.36       -3.75      3.75 o 
  -5   9   3        9.47        5.65      3.86 o 
  -4   9   3       22.78       22.30      4.74 o 
  -3   9   3       13.85        6.55      4.18 o 
  -2   9   3      305.04      336.74     12.21 o 
  -1   9   3      113.06      121.25      8.24 o 
   0   9   3        0.14        1.30      4.06 o 
   1   9   3        0.00       -3.65      3.67 o 
   2   9   3        0.00       -1.25      3.70 o 
   3   9   3        0.09        2.35      4.49 o 
   4   9   3        0.70       -5.03      5.03 o 
  -3  10   3        0.47       -4.08      6.45 o 
  -2  10   3        0.25       -4.28      4.91 o 
  -1  10   3        1.61       -5.40     10.01 o 
   0  10   3        8.02       -2.95      5.63 o 
 -15   0   4       11.35        8.23      8.21 o 
 -14   0   4        0.06       -2.01      3.28 o 
 -13   0   4        4.07        9.49      3.46 o 
 -12   0   4      241.11      253.74      8.04 o 
 -11   0   4       18.19       15.37      2.69 o 
 -10   0   4      539.28      542.82     10.85 o 
  -9   0   4     1080.89     1149.62     17.31 o 
  -8   0   4      384.14      418.95      8.28 o 
  -7   0   4     1131.80     1231.46     20.77 o 
  -6   0   4      222.95      166.06      4.51 o 
  -5   0   4      811.54      792.68     13.18 o 
  -4   0   4       51.66       48.46      2.40 o 
  -3   0   4      606.10      501.92      7.68 o 
  -2   0   4     2419.04     2551.51     31.98 o 
  -1   0   4     1325.72     1321.65     14.40 o 
   0   0   4       48.51       46.87      2.97 o 
   1   0   4       20.39       15.93      1.33 o 
   2   0   4       58.55       71.10      2.39 o 
   3   0   4     6649.26     8336.83     78.96 o 
   4   0   4     2086.30     2378.73     40.12 o 
   5   0   4       84.65       63.83      3.32 o 
   6   0   4       38.12       39.74      3.18 o 
   7   0   4       24.45       23.91      4.61 o 
   8   0   4      113.80       91.73      5.54 o 
   9   0   4       19.83       10.75      4.86 o 
  10   0   4       13.16       12.90      5.65 o 
  11   0   4       25.11       33.69      6.16 o 
 -15   1   4        3.14       -0.76      2.60 o 
 -14   1   4        7.73       12.81      3.25 o 
 -13   1   4      111.59      132.93      5.23 o 
 -12   1   4       26.83       30.26      3.64 o 
 -11   1   4       12.70       14.71      1.88 o 
 -10   1   4       34.21       33.29      2.25 o 
  -9   1   4       16.32       15.00      1.60 o 
  -8   1   4       34.40       29.97      1.95 o 
  -7   1   4     1261.23     1354.36     13.28 o 
  -6   1   4       35.26       35.91      2.02 o 
  -5   1   4       42.51       42.91      1.69 o 
  -4   1   4      349.79      296.81      3.94 o 
  -3   1   4     1410.48     1384.86     12.15 o 
  -2   1   4     2716.65     2917.18     31.74 o 
  -1   1   4      760.34      749.18      7.16 o 
   0   1   4      833.31      848.42      7.62 o 
   1   1   4      485.19      501.95      4.77 o 
   2   1   4      664.27      674.44      5.52 o 
   3   1   4        0.00       -0.71      0.71 o 
   4   1   4       19.76       25.95      1.47 o 
   5   1   4        8.60        4.72      1.11 o 
   6   1   4        4.08        1.76      1.16 o 
   7   1   4        6.16        5.37      1.82 o 
   8   1   4        8.09        2.76      1.79 o 
   9   1   4       32.48       37.46      4.60 o 
  10   1   4       15.20       17.06      3.82 o 
  11   1   4        0.64       -0.22      2.85 o 
 -15   2   4        0.38       -3.02      3.02 o 
 -14   2   4       53.72       48.50      6.98 o 
 -13   2   4        6.74        5.71      3.12 o 
 -12   2   4       24.33       28.77      4.13 o 
 -11   2   4       57.60       63.78      4.49 o 
 -10   2   4        1.45        3.62      1.55 o 
  -9   2   4       14.28       13.84      1.78 o 
  -8   2   4        6.52        5.44      1.40 o 
  -7   2   4       26.45       18.12      1.59 o 
  -6   2   4        4.60        7.86      1.17 o 
  -5   2   4       76.38       74.61      2.21 o 
  -4   2   4       86.50       79.59      2.37 o 
  -3   2   4     1180.13     1170.20     14.92 o 
  -2   2   4       66.30       72.58      2.19 o 
  -1   2   4      152.37      142.10      3.05 o 
   0   2   4      237.75      218.83      3.69 o 
   1   2   4        7.16       10.21      1.18 o 
   2   2   4      208.49      232.24      3.23 o 
   3   2   4      165.43      182.51      3.04 o 
   4   2   4        7.78       13.49      1.29 o 
   5   2   4        0.52        0.67      1.10 o 
   6   2   4       91.42       85.69      3.42 o 
   7   2   4       43.32       38.43      2.77 o 
   8   2   4       95.16       85.85      4.23 o 
   9   2   4       51.65       46.65      5.07 o 
  10   2   4       35.50       32.93      5.38 o 
  11   2   4       56.85       62.47      6.47 o 
 -15   3   4       60.55       66.97      8.44 o 
 -14   3   4        5.98        2.26      3.90 o 
 -13   3   4        0.37       -2.40      2.40 o 
 -12   3   4      210.71      204.59     14.62 o 
 -11   3   4       40.46       33.73      2.77 o 
 -10   3   4       43.91       36.87      3.90 o 
  -9   3   4        0.08        0.72      1.20 o 
  -8   3   4       87.76       80.28      2.99 o 
  -7   3   4       71.27       68.17      2.71 o 
  -6   3   4      116.24      105.44      2.70 o 
  -5   3   4      543.96      516.83      6.12 o 
  -4   3   4      203.51      169.01      3.17 o 
  -3   3   4      442.75      420.26      5.36 o 
  -2   3   4      187.12      205.97      5.09 o 
  -1   3   4      892.04      980.44     13.64 o 
   0   3   4     2438.22     2745.94     22.91 o 
   1   3   4       23.15       23.89      1.39 o 
   2   3   4      239.65      222.53      3.58 o 
   3   3   4        2.20        1.95      0.94 o 
   4   3   4      116.70      112.36      2.82 o 
   5   3   4        0.15       -0.86      1.15 o 
   6   3   4        7.05        3.88      1.85 o 
   7   3   4        1.73        0.24      2.76 o 
   8   3   4       43.56       40.80      4.65 o 
   9   3   4        0.35       -2.42      2.42 o 
  10   3   4       21.57       35.59      5.48 o 
  11   3   4       17.04       21.05      4.53 o 
 -14   4   4        0.50       -1.47      3.41 o 
 -13   4   4       15.59        4.40      3.06 o 
 -12   4   4       28.01       33.70      7.23 o 
 -11   4   4        6.67        1.35      2.43 o 
 -10   4   4        4.78        8.41      1.67 o 
  -9   4   4       11.58        7.68      1.50 o 
  -8   4   4      160.47      160.41      3.79 o 
  -7   4   4      140.01      143.39      4.06 o 
  -6   4   4        0.13       -0.58      1.06 o 
  -5   4   4     1023.06     1055.22     11.10 o 
  -4   4   4     2251.00     2351.74     20.81 o 
  -3   4   4      183.04      174.11      3.40 o 
  -2   4   4      119.54      124.14      2.60 o 
  -1   4   4       35.88       35.48      1.63 o 
   0   4   4      989.44     1031.46     10.79 o 
   1   4   4      346.00      361.69      5.45 o 
   2   4   4       19.85       16.72      1.46 o 
   3   4   4        1.69        1.13      1.10 o 
   4   4   4        3.23        1.11      1.28 o 
   5   4   4      230.57      236.97      5.16 o 
   6   4   4        4.52        1.90      1.73 o 
   7   4   4       79.76       75.52      7.23 o 
   8   4   4       25.18       30.64      5.42 o 
   9   4   4        2.36       -0.35      3.98 o 
  10   4   4        1.62        3.80      3.18 o 
 -13   5   4        4.44       -0.58      3.85 o 
 -12   5   4        2.89       -0.11      3.01 o 
 -11   5   4       12.68       13.08      3.40 o 
 -10   5   4      385.01      341.30      9.92 o 
  -9   5   4      127.76      129.69      4.10 o 
  -8   5   4       94.14       86.51      3.41 o 
  -7   5   4       27.87       24.88      1.98 o 
  -6   5   4        1.09        1.73      1.28 o 
  -5   5   4        0.93       -0.06      1.16 o 
  -4   5   4       65.40       77.21      3.02 o 
  -3   5   4        0.03       -1.09      1.09 o 
  -2   5   4        5.17        3.80      1.25 o 
  -1   5   4        0.71        1.06      1.44 o 
   0   5   4       38.63       41.67      3.58 o 
   1   5   4       89.06      102.76      4.30 o 
   2   5   4       56.50       56.35      2.85 o 
   3   5   4        9.03        8.97      1.74 o 
   4   5   4       99.19       94.47      5.50 o 
   5   5   4      296.75      347.82      6.73 o 
   6   5   4      676.08      755.67     34.80 o 
   7   5   4       19.62       29.08      5.64 o 
   8   5   4       13.29        7.31      4.17 o 
   9   5   4        3.36        2.45      3.79 o 
 -12   6   4        6.60        7.99      4.08 o 
 -11   6   4       18.56       23.93      4.10 o 
 -10   6   4       24.04       23.13      5.24 o 
  -9   6   4        0.22        0.13      2.75 o 
  -8   6   4      149.19      170.36      5.04 o 
  -7   6   4      210.19      224.05      5.22 o 
  -6   6   4      420.53      436.72      7.05 o 
  -5   6   4      152.35      170.87      4.61 o 
  -4   6   4        2.20        5.42      1.56 o 
  -3   6   4       15.33       15.51      2.26 o 
  -2   6   4       20.07       20.24      2.40 o 
  -1   6   4       31.59       31.86      2.83 o 
   0   6   4       22.09       21.16      4.68 o 
   1   6   4       47.90       41.10      2.74 o 
   2   6   4       37.94       42.12      2.77 o 
   3   6   4        6.30        6.77      1.88 o 
   4   6   4      114.50      142.44      9.55 o 
   5   6   4      724.83      781.25     20.66 o 
   6   6   4        5.64        3.97      3.84 o 
   7   6   4        2.79        2.97      3.76 o 
   8   6   4        9.29        7.46      4.52 o 
 -11   7   4        8.70        7.74      9.46 o 
 -10   7   4        4.11        4.43      4.54 o 
  -9   7   4        9.33       10.21      3.67 o 
  -8   7   4        4.67        1.60      3.28 o 
  -7   7   4       26.12       22.96      4.31 o 
  -6   7   4       28.65       30.89      3.95 o 
  -5   7   4        1.57        3.53      2.41 o 
  -4   7   4      455.95      494.87      9.68 o 
  -3   7   4       80.10       97.62      5.48 o 
  -2   7   4        6.39        7.88      2.36 o 
  -1   7   4       24.29       29.93      3.12 o 
   0   7   4       70.65       69.93      4.84 o 
   1   7   4        6.15        7.52      2.51 o 
   2   7   4       50.90       54.34      5.37 o 
   3   7   4        7.13       -2.12      3.36 o 
   4   7   4        7.67       11.59      5.44 o 
   5   7   4       15.62       12.31      7.34 o 
   6   7   4       25.89       19.42      5.87 o 
   7   7   4      141.43      150.11     17.64 o 
 -10   8   4        0.04       -3.55      3.94 o 
  -9   8   4        1.22       -3.62      3.62 o 
  -8   8   4        9.70        1.46      6.62 o 
  -7   8   4        0.19       -3.00      3.00 o 
  -6   8   4        1.31        2.48      4.98 o 
  -5   8   4      101.42      119.14      9.29 o 
  -4   8   4        0.90        1.46      3.29 o 
  -3   8   4       84.68       94.86      8.67 o 
  -2   8   4       11.81        7.85      4.05 o 
  -1   8   4        0.04       -2.08      3.35 o 
   0   8   4       13.53       17.19      4.77 o 
   1   8   4        0.00       -0.69      3.35 o 
   2   8   4        6.17        4.31      3.85 o 
   3   8   4       59.00       57.61      8.98 o 
   4   8   4        2.81        3.94      6.45 o 
   5   8   4        6.34        5.44      6.95 o 
   6   8   4       11.05        8.71      7.45 o 
  -7   9   4        2.26       -3.78      3.78 o 
  -6   9   4        6.25       -1.14      5.82 o 
  -5   9   4        0.72       -4.36      4.36 o 
  -4   9   4       19.14       14.73      6.29 o 
  -3   9   4        0.64       -3.00      5.48 o 
  -2   9   4       75.31       95.05     13.76 o 
  -1   9   4       60.41       73.72     12.49 o 
   0   9   4       15.84        8.05      7.45 o 
   1   9   4        1.63       -5.61      5.61 o 
   2   9   4        0.11       -4.60      5.95 o 
   3   9   4        0.83        1.93      5.86 o 
 -15   1   5        3.93        0.32      3.59 o 
 -14   1   5        4.75        5.26      2.72 o 
 -13   1   5        0.07        1.02      2.32 o 
 -12   1   5       50.82       49.52      3.25 o 
 -11   1   5      148.76      170.79      4.41 o 
 -10   1   5       14.50       15.49      1.77 o 
  -9   1   5     1376.54     1454.37     14.58 o 
  -8   1   5       16.29       13.67      1.48 o 
  -7   1   5      187.35      189.59      3.83 o 
  -6   1   5      151.53      134.89      2.74 o 
  -5   1   5      168.37      154.64      2.88 o 
  -4   1   5        1.10        0.86      0.67 o 
  -3   1   5     6088.24     7548.69     78.63 o 
  -2   1   5      910.81      959.51     12.07 o 
  -1   1   5      180.76      147.41      2.14 o 
   0   1   5      467.09      466.81      4.36 o 
   1   1   5     1399.72     1434.12     10.94 o 
   2   1   5       86.69      104.13      2.09 o 
   3   1   5      135.81      126.36      2.70 o 
   4   1   5       41.86       32.09      1.69 o 
   5   1   5        5.68        7.07      1.39 o 
   6   1   5        0.41        0.21      1.31 o 
   7   1   5       67.93       63.25      4.81 o 
   8   1   5      173.05      164.10      7.21 o 
   9   1   5       98.07       95.47      6.89 o 
  10   1   5       29.28       34.18      4.79 o 
 -15   2   5        3.18        4.60      3.51 o 
 -14   2   5       50.37       59.33      7.62 o 
 -13   2   5      147.68      163.40      7.46 o 
 -12   2   5       41.56       41.76      4.80 o 
 -11   2   5       46.64       43.74      3.26 o 
 -10   2   5       11.42        9.43      1.78 o 
  -9   2   5      111.82      118.81      3.82 o 
  -8   2   5       12.84        9.70      1.54 o 
  -7   2   5        1.50        1.42      1.23 o 
  -6   2   5      224.99      210.18      5.32 o 
  -5   2   5      146.31      136.16      3.07 o 
  -4   2   5       45.99       38.70      1.50 o 
  -3   2   5       19.05       18.47      1.22 o 
  -2   2   5      676.92      680.87      7.26 o 
  -1   2   5       14.09       16.12      1.14 o 
   0   2   5     1280.48     1274.20     12.71 o 
   1   2   5      882.88      919.58     10.13 o 
   2   2   5      206.06      224.46      3.48 o 
   3   2   5       53.30       54.20      2.00 o 
   4   2   5       65.19       70.97      2.95 o 
   5   2   5        4.93        5.38      1.50 o 
   6   2   5       10.09       10.81      1.92 o 
   7   2   5        1.04       -1.03      1.71 o 
   8   2   5       31.83       26.08      4.12 o 
   9   2   5       22.70       21.55      4.35 o 
  10   2   5       62.90       64.57      6.15 o 
 -15   3   5       50.79       39.58      9.39 o 
 -14   3   5       14.16       18.72      5.74 o 
 -13   3   5        8.47       10.56      4.18 o 
 -12   3   5      261.14      234.78      7.28 o 
 -11   3   5       36.24       31.00      2.67 o 
 -10   3   5       68.88       68.93      4.31 o 
  -9   3   5       10.69        8.70      1.72 o 
  -8   3   5      196.25      201.77      4.29 o 
  -7   3   5      232.77      215.89      4.36 o 
  -6   3   5      704.94      716.06      8.71 o 
  -5   3   5      198.97      162.12      4.04 o 
  -4   3   5      597.28      607.85      9.37 o 
  -3   3   5      136.16      124.53      4.14 o 
  -2   3   5      220.33      223.79      3.88 o 
  -1   3   5     1835.06     2005.81     21.27 o 
   0   3   5      473.14      445.92      7.12 o 
   1   3   5       11.78        8.59      1.05 o 
   2   3   5       51.83       55.45      2.43 o 
   3   3   5      115.44      116.83      3.15 o 
   4   3   5       18.41       19.41      1.73 o 
   5   3   5        2.94        3.66      1.79 o 
   6   3   5        2.96        2.66      1.94 o 
   7   3   5       23.48       24.12      3.79 o 
   8   3   5       16.16       15.41      3.50 o 
   9   3   5        0.31        1.52      2.75 o 
  10   3   5       57.70       69.15     14.72 o 
 -14   4   5        0.69        1.34      4.69 o 
 -13   4   5        0.65        7.09      6.74 o 
 -12   4   5        3.35        2.65      2.87 o 
 -11   4   5        0.47       -1.82      1.94 o 
 -10   4   5        1.65        3.44      1.47 o 
  -9   4   5        1.37       -1.23      1.23 o 
  -8   4   5        5.63        7.07      1.36 o 
  -7   4   5      272.45      275.93      4.83 o 
  -6   4   5        0.11        0.12      1.05 o 
  -5   4   5     1345.08     1381.29     13.82 o 
  -4   4   5      265.78      275.47      3.89 o 
  -3   4   5       16.56       13.64      1.68 o 
  -2   4   5      172.87      145.51      3.65 o 
  -1   4   5       78.34       83.94      2.12 o 
   0   4   5       10.55        9.97      1.62 o 
   1   4   5        5.63        8.26      1.62 o 
   2   4   5       25.11       25.73      1.97 o 
   3   4   5       55.27       58.46      3.76 o 
   4   4   5       36.26       35.82      3.41 o 
   5   4   5        2.05        3.43      1.63 o 
   6   4   5      118.66      116.62      7.03 o 
   7   4   5        2.47        4.04      6.87 o 
   8   4   5        6.49       10.94      4.09 o 
   9   4   5        0.10       -0.13      4.90 o 
 -14   5   5        0.07       -3.35      4.69 o 
 -13   5   5        1.13        9.97      6.12 o 
 -12   5   5        0.42       -3.94      3.94 o 
 -11   5   5        0.77       -2.55      2.55 o 
 -10   5   5      190.93      171.49      6.51 o 
  -9   5   5       12.25       10.99      1.85 o 
  -8   5   5        7.49        6.19      1.55 o 
  -7   5   5      228.93      229.42      5.02 o 
  -6   5   5      565.66      543.90      7.61 o 
  -5   5   5      113.09      116.38      4.02 o 
  -4   5   5       65.19       56.27      2.57 o 
  -3   5   5       64.00       68.23      2.77 o 
  -2   5   5        2.50        1.59      1.37 o 
  -1   5   5       63.30       62.63      3.24 o 
   0   5   5       24.17       24.77      2.32 o 
   1   5   5      118.18      130.46      4.34 o 
   2   5   5       19.47       20.52      2.02 o 
   3   5   5        4.24        6.04      2.09 o 
   4   5   5       32.63       30.86      2.69 o 
   5   5   5      371.33      418.87     12.67 o 
   6   5   5        0.68       -0.93      3.40 o 
   7   5   5        1.72       -1.41      3.29 o 
   8   5   5       83.11       63.60     11.49 o 
   9   5   5        0.55       -5.28      5.28 o 
 -13   6   5        0.37        5.69      5.95 o 
 -12   6   5        3.16        9.13      6.53 o 
 -11   6   5        0.43       -3.06      3.62 o 
 -10   6   5       30.73       29.11      7.33 o 
  -9   6   5        2.66        3.25      2.67 o 
  -8   6   5       65.64       62.35      4.16 o 
  -7   6   5     1048.53     1117.59     12.60 o 
  -6   6   5      249.10      222.11      5.96 o 
  -5   6   5      588.17      627.77      8.93 o 
  -4   6   5       28.49       24.59      2.13 o 
  -3   6   5        3.58        4.29      1.81 o 
  -2   6   5        6.66        6.54      1.94 o 
  -1   6   5        0.82       -0.16      1.66 o 
   0   6   5        1.90        2.56      1.83 o 
   1   6   5        2.97        3.47      1.67 o 
   2   6   5       56.70       56.06      3.17 o 
   3   6   5       48.56       54.06      5.09 o 
   4   6   5      463.49      522.13     13.11 o 
   5   6   5      356.46      384.07     28.53 o 
   6   6   5        0.66        3.60      5.61 o 
   7   6   5       10.27        5.61      6.87 o 
   8   6   5        1.47        2.51      6.20 o 
 -11   7   5       28.13       24.06      8.05 o 
 -10   7   5        7.22        0.89      3.92 o 
  -9   7   5        1.97       -3.34      4.56 o 
  -8   7   5       81.06       80.76      7.07 o 
  -7   7   5       16.39       13.99      3.40 o 
  -6   7   5        4.47        9.09      3.00 o 
  -5   7   5      100.18      107.03      5.91 o 
  -4   7   5      742.43      850.13     14.69 o 
  -3   7   5      122.36      124.06      5.98 o 
  -2   7   5        4.86        1.43      2.79 o 
  -1   7   5        0.81       -0.53      2.27 o 
   0   7   5       29.47       29.25      4.26 o 
   1   7   5       30.69       35.52      4.46 o 
   2   7   5      161.03      189.75      8.21 o 
   3   7   5        3.22        2.42      3.60 o 
   4   7   5       21.82       11.65      7.37 o 
   5   7   5        3.23       -4.86      5.03 o 
   6   7   5       15.13       18.77      7.96 o 
 -10   8   5       26.91       49.95     10.64 o 
  -9   8   5       48.89       39.02      6.38 o 
  -8   8   5       19.82        9.70      6.37 o 
  -7   8   5        6.42       -1.23      4.42 o 
  -6   8   5        4.62        2.98      5.00 o 
  -5   8   5      103.72       93.29      9.95 o 
  -4   8   5        0.12        0.36      3.84 o 
  -3   8   5        7.20        8.19      3.43 o 
  -2   8   5       21.58       19.52      4.06 o 
  -1   8   5        0.03        0.35      3.11 o 
   0   8   5        1.81       -0.92      5.28 o 
   1   8   5       43.69       60.12     11.15 o 
   2   8   5      133.81      138.34     15.96 o 
   3   8   5      176.34      172.41     17.99 o 
   4   8   5        9.14       13.16      7.54 o 
   5   8   5        0.60        4.94      6.87 o 
  -7   9   5        6.41        2.02      4.95 o 
  -6   9   5        3.08       -3.46      9.38 o 
  -5   9   5        0.20       -7.21      8.04 o 
  -4   9   5        3.58       -0.26      7.71 o 
  -3   9   5       14.50        9.63      7.21 o 
  -2   9   5      121.82      114.45     15.28 o 
  -1   9   5       20.89       15.09      8.30 o 
   0   9   5        8.34        5.28      7.62 o 
   1   9   5        0.06       -3.35      5.37 o 
   2   9   5        0.42        0.25      5.78 o 
 -16   0   6        8.03        7.71      6.03 o 
 -15   0   6       97.78      129.27     14.15 o 
 -14   0   6        0.05       -0.71      3.26 o 
 -13   0   6       17.03       20.31      4.42 o 
 -12   0   6        1.58        0.21      2.27 o 
 -11   0   6       70.09       68.04      9.96 o 
 -10   0   6        3.82        3.12      2.02 o 
  -9   0   6       70.34       75.04      3.98 o 
  -8   0   6      132.32      151.31      6.20 o 
  -7   0   6        1.79        0.25      2.01 o 
  -6   0   6      274.89      279.91      6.58 o 
  -5   0   6      678.13      742.06     11.68 o 
  -4   0   6        2.06       -0.54      0.88 o 
  -3   0   6       78.73       65.97      2.86 o 
  -2   0   6     1404.78     1384.80     15.10 o 
  -1   0   6      124.51      133.07      2.58 o 
   0   0   6       68.01       55.25      2.75 o 
   1   0   6        6.01        5.42      1.38 o 
   2   0   6        0.50       -0.49      1.03 o 
   3   0   6        2.43       22.78     13.78 o 
   4   0   6       83.55       95.37      5.39 o 
   5   0   6        8.41        5.48      2.20 o 
   6   0   6       24.92       21.49      3.42 o 
   7   0   6      527.92      480.67     28.02 o 
   8   0   6      311.39      288.12     21.37 o 
   9   0   6       71.62       67.36     10.65 o 
  10   0   6        7.16       -0.67      5.20 o 
 -16   1   6       13.16       12.06      4.73 o 
 -15   1   6       31.03       34.90      4.28 o 
 -14   1   6      148.50      161.68      6.18 o 
 -13   1   6        0.90        1.77      2.00 o 
 -12   1   6       72.45       74.20      3.42 o 
 -11   1   6       24.48       26.16      2.20 o 
 -10   1   6      116.92      107.58      3.51 o 
  -9   1   6      195.65      200.92      4.25 o 
  -8   1   6       24.92       26.44      1.94 o 
  -7   1   6       10.84       10.92      1.47 o 
  -6   1   6       30.07       23.08      1.40 o 
  -5   1   6      603.47      577.09      6.27 o 
  -4   1   6       26.12       21.98      2.47 o 
  -3   1   6     1528.51     1697.47     19.68 o 
  -2   1   6      509.38      527.86      7.81 o 
  -1   1   6      147.72      132.55      1.74 o 
   0   1   6      371.73      341.49      3.94 o 
   1   1   6      130.85      110.11      2.84 o 
   2   1   6      140.07      128.24      2.74 o 
   3   1   6        9.10        6.86      1.47 o 
   4   1   6        2.71        2.42      1.42 o 
   5   1   6       14.94        8.67      2.37 o 
   6   1   6      181.53      154.11      5.24 o 
   7   1   6       42.10       40.58      4.46 o 
   8   1   6       46.27       45.41      4.96 o 
   9   1   6        5.34       11.58      4.57 o 
  10   1   6        5.42        8.47      4.41 o 
 -15   2   6       26.76       21.65      5.18 o 
 -14   2   6       21.44       37.70      5.97 o 
 -13   2   6       11.70        8.75      3.33 o 
 -12   2   6       47.97       42.10      5.69 o 
 -11   2   6       34.37       34.41      2.93 o 
 -10   2   6      138.82      135.49      5.71 o 
  -9   2   6      121.26      128.89      4.02 o 
  -8   2   6      127.73      120.05      5.35 o 
  -7   2   6      164.42      136.99      7.06 o 
  -6   2   6       33.72       38.46      2.63 o 
  -5   2   6       70.58       72.35      2.37 o 
  -4   2   6       33.28       43.37      1.68 o 
  -3   2   6       51.18       51.61      2.26 o 
  -2   2   6      259.31      251.86      3.84 o 
  -1   2   6       31.17       32.99      1.53 o 
   0   2   6       37.50       34.48      1.81 o 
   1   2   6      881.19      961.16      9.84 o 
   2   2   6        7.22       10.49      1.20 o 
   3   2   6      103.39       88.32      3.09 o 
   4   2   6      148.55      153.11     10.04 o 
   5   2   6       23.91       27.30      2.68 o 
   6   2   6        0.39        3.29      2.38 o 
   7   2   6       73.34       76.29      5.77 o 
   8   2   6       16.51       10.31      3.25 o 
   9   2   6       35.62       27.74      5.47 o 
 -15   3   6        0.27       -3.10      4.77 o 
 -14   3   6       53.56       61.72     10.31 o 
 -13   3   6        0.15       -2.13      2.68 o 
 -12   3   6      329.14      338.56     19.79 o 
 -11   3   6       65.77       78.10      5.31 o 
 -10   3   6       12.78       10.00      2.28 o 
  -9   3   6        2.67       -0.86      1.41 o 
  -8   3   6      225.74      221.96      6.32 o 
  -7   3   6        0.29       -1.03      1.05 o 
  -6   3   6        1.11        1.83      0.96 o 
  -5   3   6       66.02       69.00      2.94 o 
  -4   3   6       94.39       78.72      2.24 o 
  -3   3   6       98.44      121.04      3.04 o 
  -2   3   6      652.76      687.07      7.85 o 
  -1   3   6       18.11       24.21      1.69 o 
   0   3   6      513.96      516.84      8.30 o 
   1   3   6        1.09        1.06      1.19 o 
   2   3   6        2.37        2.08      1.09 o 
   3   3   6      667.55      696.98     11.33 o 
   4   3   6       48.25       54.85      4.34 o 
   5   3   6       71.23       81.46      4.74 o 
   6   3   6        3.83        2.04      2.55 o 
   7   3   6        0.72        3.11      2.74 o 
   8   3   6        2.72        0.40      3.56 o 
   9   3   6       11.06       19.10      9.09 o 
 -14   4   6        3.19        8.30      5.61 o 
 -13   4   6       21.48       32.18      8.05 o 
 -12   4   6        8.36       13.17      3.75 o 
 -11   4   6       20.01       17.93      2.67 o 
 -10   4   6       33.32       37.66      2.74 o 
  -9   4   6        3.41        0.54      1.30 o 
  -8   4   6      258.97      271.59      4.98 o 
  -7   4   6      589.86      561.62      7.19 o 
  -6   4   6       30.97       32.01      1.72 o 
  -5   4   6      123.77      123.41      3.94 o 
  -4   4   6       17.90       15.97      2.45 o 
  -3   4   6       23.03       21.51      1.80 o 
  -2   4   6      128.51      138.50      4.09 o 
  -1   4   6        8.68        8.61      1.76 o 
   0   4   6       46.52       54.94      2.79 o 
   1   4   6       50.15       50.52      2.88 o 
   2   4   6      177.59      187.74      4.42 o 
   3   4   6        7.59        7.13      2.34 o 
   4   4   6      138.42      156.93      4.52 o 
   5   4   6       84.60      100.31      5.20 o 
   6   4   6      207.94      220.73     10.38 o 
   7   4   6        2.84       -0.64      3.42 o 
   8   4   6        0.30       -0.42      4.77 o 
 -14   5   6       18.39       22.12      7.71 o 
 -13   5   6        6.03        9.38      6.03 o 
 -12   5   6        3.24        3.02      5.11 o 
 -11   5   6        4.64        3.73      3.28 o 
 -10   5   6        9.44        3.12      2.30 o 
  -9   5   6       19.83       14.84      2.10 o 
  -8   5   6      152.61      144.59      6.04 o 
  -7   5   6       86.51       87.69      3.46 o 
  -6   5   6      583.34      622.23      8.17 o 
  -5   5   6      256.97      259.84      5.29 o 
  -4   5   6        0.80        0.74      1.09 o 
  -3   5   6        4.37        3.10      1.16 o 
  -2   5   6       96.35       98.85      5.22 o 
  -1   5   6        0.01       -1.34      1.34 o 
   0   5   6        1.88        5.04      1.68 o 
   1   5   6       15.77       16.87      2.28 o 
   2   5   6        1.96        1.38      1.45 o 
   3   5   6      108.04      119.53      5.23 o 
   4   5   6        1.30        5.12      2.47 o 
   5   5   6      365.61      426.98     13.49 o 
   6   5   6      211.73      249.04     17.67 o 
   7   5   6       20.78       20.87      7.71 o 
   8   5   6       32.95       34.03      9.64 o 
 -13   6   6        5.22        0.42      5.28 o 
 -12   6   6        0.48       -2.35      4.69 o 
 -11   6   6       12.76        9.97      5.70 o 
 -10   6   6        5.77        3.71      3.52 o 
  -9   6   6       12.16       14.49      2.84 o 
  -8   6   6        0.41        0.79      2.13 o 
  -7   6   6       36.67       46.63      3.15 o 
  -6   6   6      205.74      193.07      4.84 o 
  -5   6   6       37.28       42.64      2.62 o 
  -4   6   6      120.74      135.15      4.05 o 
  -3   6   6        1.28        3.07      1.47 o 
  -2   6   6       20.59       23.28      2.55 o 
  -1   6   6        3.15        2.35      1.85 o 
   0   6   6        4.33        5.49      1.97 o 
   1   6   6        2.52        2.81      1.84 o 
   2   6   6       15.05       18.67      2.45 o 
   3   6   6       29.83       33.37      4.68 o 
   4   6   6        6.41       13.17      4.85 o 
   5   6   6        0.28       -1.17      5.37 o 
   6   6   6       63.20       52.08     10.48 o 
   7   6   6        0.03        3.27      6.29 o 
 -11   7   6       11.23       10.14      6.62 o 
 -10   7   6       38.51       30.68      8.55 o 
  -9   7   6       18.27        9.14      5.53 o 
  -8   7   6       16.69       23.04      5.07 o 
  -7   7   6        0.00       -1.00      3.23 o 
  -6   7   6        5.19        6.35      3.32 o 
  -5   7   6       21.91       25.14      3.49 o 
  -4   7   6      311.33      330.48      9.04 o 
  -3   7   6       39.30       34.45      5.84 o 
  -2   7   6       18.36       18.41      4.67 o 
  -1   7   6        2.01        1.49      2.31 o 
   0   7   6        1.69        1.43      2.37 o 
   1   7   6        0.39       -2.42      3.61 o 
   2   7   6       35.85       32.27      5.71 o 
   3   7   6        6.76        7.54      6.12 o 
   4   7   6       78.33      103.28     14.10 o 
   5   7   6       11.95        7.04      7.12 o 
  -9   8   6       55.63       52.41     10.65 o 
  -8   8   6       54.43       39.50      9.73 o 
  -7   8   6        2.09       -1.59      4.86 o 
  -6   8   6        3.04        0.92      5.28 o 
  -5   8   6        7.30       12.59      5.15 o 
  -4   8   6       10.96        9.94      4.59 o 
  -3   8   6        2.99        5.36      4.17 o 
  -2   8   6        0.75       -1.94      3.89 o 
  -1   8   6        2.31        2.43      4.90 o 
   0   8   6       12.15       19.61      7.88 o 
   1   8   6        0.95       -0.58      5.86 o 
   2   8   6      134.52      168.32     18.06 o 
   3   8   6      151.17      153.41     17.47 o 
  -6   9   6        2.69        2.93      6.62 o 
  -5   9   6        1.50        0.50      6.03 o 
  -4   9   6        0.28        6.53      6.78 o 
  -3   9   6        1.86        4.02      5.95 o 
  -2   9   6        2.78        1.01      6.03 o 
  -1   9   6        3.36        7.12      7.12 o 
   0   9   6       11.12        8.30      7.04 o 
 -16   1   7        8.75       12.55      4.71 o 
 -15   1   7        8.81        9.52      4.04 o 
 -14   1   7      113.72      123.63      5.82 o 
 -13   1   7       48.09       60.08      3.95 o 
 -12   1   7       11.02       13.36      2.60 o 
 -11   1   7       11.58       11.02      1.84 o 
 -10   1   7        0.49       -0.11      1.36 o 
  -9   1   7        9.73        8.13      1.72 o 
  -8   1   7      148.51      144.29      3.87 o 
  -7   1   7        4.38        2.85      1.35 o 
  -6   1   7      317.43      324.30      4.81 o 
  -5   1   7     3221.49     3486.71     38.28 o 
  -4   1   7      494.75      506.17      7.57 o 
  -3   1   7     1406.74     1555.96     18.41 o 
  -2   1   7       34.50       32.78      2.16 o 
  -1   1   7      141.50      123.40      2.11 o 
   0   1   7      192.98      167.69      2.80 o 
   1   1   7        0.59        0.09      0.68 o 
   2   1   7       16.66       21.91      1.73 o 
   3   1   7       14.76       12.58      1.83 o 
   4   1   7        0.00        2.37      1.56 o 
   5   1   7       23.43       20.44      3.22 o 
   6   1   7      146.08      122.05      7.00 o 
   7   1   7       36.61       38.94      7.48 o 
   8   1   7        0.82        0.65      3.35 o 
   9   1   7        0.56       -3.73      3.73 o 
 -15   2   7        6.75       10.55      6.20 o 
 -14   2   7        2.86        7.04      3.89 o 
 -13   2   7        0.35        1.00      3.99 o 
 -12   2   7       36.37       41.06      4.46 o 
 -11   2   7        6.88        5.66      1.87 o 
 -10   2   7      130.87      131.91      4.29 o 
  -9   2   7      201.10      205.08      5.14 o 
  -8   2   7       20.45       19.87      2.40 o 
  -7   2   7       41.25       44.45      2.94 o 
  -6   2   7      203.26      192.52      3.87 o 
  -5   2   7       32.77       31.24      1.55 o 
  -4   2   7        0.00        1.47      1.83 o 
  -3   2   7      219.72      241.68      6.92 o 
  -2   2   7      138.54      154.67      5.79 o 
  -1   2   7        4.55        4.14      0.87 o 
   0   2   7      363.00      338.03      4.37 o 
   1   2   7      112.34      119.52      3.01 o 
   2   2   7      202.56      189.26      5.19 o 
   3   2   7        1.98        4.01      1.45 o 
   4   2   7       15.22       12.87      2.13 o 
   5   2   7       65.43       61.39      4.86 o 
   6   2   7       28.37       38.02      4.28 o 
   7   2   7       54.71       54.50      6.32 o 
   8   2   7        1.37        0.56      4.86 o 
 -15   3   7        0.00        5.44      5.44 o 
 -14   3   7       21.60       24.30      7.04 o 
 -13   3   7       26.39       21.88      4.82 o 
 -12   3   7       91.63       91.54      6.23 o 
 -11   3   7       62.07       51.70      5.99 o 
 -10   3   7      285.10      284.64      6.20 o 
  -9   3   7       26.97       23.41      2.31 o 
  -8   3   7      475.33      483.56     10.10 o 
  -7   3   7        6.76        6.32      1.98 o 
  -6   3   7        3.18        7.80      1.48 o 
  -5   3   7       72.07       67.43      2.55 o 
  -4   3   7        0.01        1.47      0.78 o 
  -3   3   7      122.77      118.08      2.50 o 
  -2   3   7      656.96      659.79      7.60 o 
  -1   3   7      237.77      258.74      4.48 o 
   0   3   7       58.53       64.08      2.72 o 
   1   3   7       26.56       30.10      2.32 o 
   2   3   7      176.92      179.50      4.76 o 
   3   3   7     1405.37     1481.79     15.83 o 
   4   3   7      483.68      457.76     11.02 o 
   5   3   7       15.65       16.56      3.19 o 
   6   3   7       30.87       33.12      5.24 o 
   7   3   7        5.21        4.28      3.48 o 
   8   3   7        0.13       -3.04      3.04 o 
 -14   4   7       25.64       18.02      6.87 o 
 -13   4   7        3.96        1.93      4.77 o 
 -12   4   7       49.96       45.40      4.57 o 
 -11   4   7        0.73        0.23      1.99 o 
 -10   4   7       13.40        8.92      2.53 o 
  -9   4   7      486.50      511.62      8.99 o 
  -8   4   7      162.58      165.82      3.79 o 
  -7   4   7      329.95      329.96      6.77 o 
  -6   4   7        0.66        1.19      1.25 o 
  -5   4   7       89.86       90.89      2.96 o 
  -4   4   7       48.82       56.76      2.50 o 
  -3   4   7       23.96       21.26      1.77 o 
  -2   4   7        8.47        9.28      1.47 o 
  -1   4   7      224.46      255.04      5.03 o 
   0   4   7       71.58       69.47      3.58 o 
   1   4   7        3.43        3.54      1.60 o 
   2   4   7      239.04      248.50      5.55 o 
   3   4   7        5.44        4.37      2.21 o 
   4   4   7       22.33       25.43      3.35 o 
   5   4   7        0.21        1.50      4.77 o 
   6   4   7        1.63        1.41      3.50 o 
   7   4   7        0.92        1.40      7.49 o 
 -14   5   7        1.66        3.35      5.61 o 
 -13   5   7       29.92       22.29      7.79 o 
 -12   5   7        2.40       -0.25      4.19 o 
 -11   5   7        0.20       -1.19      3.07 o 
 -10   5   7        0.37       -0.68      2.48 o 
  -9   5   7        0.57       -1.47      1.47 o 
  -8   5   7       25.75       23.06      2.19 o 
  -7   5   7      377.31      367.87      5.97 o 
  -6   5   7     1098.45     1118.07     17.14 o 
  -5   5   7       41.53       43.09      3.20 o 
  -4   5   7        2.19        0.00      1.40 o 
  -3   5   7        0.38       -1.12      1.31 o 
  -2   5   7      343.09      344.79      7.30 o 
  -1   5   7       16.39        8.16      2.29 o 
   0   5   7       25.37       25.90      2.92 o 
   1   5   7        5.93        4.25      1.80 o 
   2   5   7        7.88        5.40      2.18 o 
   3   5   7       79.97       81.81      7.25 o 
   4   5   7       17.79       15.94      3.72 o 
   5   5   7      208.05      223.87     16.49 o 
   6   5   7       29.78       24.47      8.22 o 
   7   5   7        6.30        7.88      4.31 o 
 -13   6   7        4.56        4.11      5.78 o 
 -12   6   7        5.57        2.51      5.37 o 
 -11   6   7       10.86       20.27      6.95 o 
 -10   6   7       14.03       13.46      4.21 o 
  -9   6   7       24.90       22.35      3.79 o 
  -8   6   7        3.21        5.62      2.94 o 
  -7   6   7      668.30      734.77     19.62 o 
  -6   6   7        3.89        4.02      1.79 o 
  -5   6   7        3.98        5.87      1.59 o 
  -4   6   7       25.21       24.27      3.02 o 
  -3   6   7       50.61       55.83      2.79 o 
  -2   6   7        6.04        8.82      2.02 o 
  -1   6   7        9.12        4.74      2.24 o 
   0   6   7        4.14        4.05      2.16 o 
   1   6   7        7.78        7.89      3.15 o 
   2   6   7        0.02        0.28      2.62 o 
   3   6   7        3.48        4.39      3.94 o 
   4   6   7       68.63       71.38     11.40 o 
   5   6   7        4.23       24.29      8.13 o 
   6   6   7        0.50        6.29      6.29 o 
 -11   7   7       10.22        9.46      6.87 o 
 -10   7   7       24.09       15.93      6.87 o 
  -9   7   7        2.69        1.48      3.37 o 
  -8   7   7       13.53       17.91      6.41 o 
  -7   7   7       41.61       41.10      5.89 o 
  -6   7   7       22.07       23.08      4.03 o 
  -5   7   7       20.46       17.28      4.91 o 
  -4   7   7       64.15       61.28      5.40 o 
  -3   7   7        3.64        3.28      2.98 o 
  -2   7   7        1.84        0.51      2.82 o 
  -1   7   7        3.16        2.80      3.06 o 
   0   7   7        2.30        0.90      3.60 o 
   1   7   7        0.00        1.79      3.94 o 
   2   7   7        0.34        2.12      3.85 o 
   3   7   7        0.47        3.19      5.86 o 
   4   7   7       37.25       34.87      9.47 o 
  -9   8   7       94.52       92.65     13.42 o 
  -8   8   7       62.43       54.01     10.73 o 
  -7   8   7        1.62        3.35      5.78 o 
  -6   8   7        0.68       -1.38      3.80 o 
  -5   8   7        0.08        0.62      3.68 o 
  -4   8   7       13.65       21.90      5.33 o 
  -3   8   7       12.13       13.56      7.75 o 
  -2   8   7        3.96        1.45      3.92 o 
  -1   8   7       71.76       86.15      8.50 o 
   0   8   7        4.82        2.18      5.78 o 
   1   8   7        7.51        5.69      6.53 o 
   2   8   7       92.32      110.18     15.02 o 
  -5   9   7        1.39        4.28      6.62 o 
  -4   9   7        7.97       21.70      8.04 o 
  -3   9   7       18.69       27.06      9.22 o 
  -2   9   7       18.74       35.86     10.06 o 
 -16   0   8       20.05       16.59      7.21 o 
 -15   0   8       25.94       43.22      6.22 o 
 -14   0   8        1.31       -0.58      4.11 o 
 -13   0   8        3.27        5.11      3.29 o 
 -12   0   8        2.80        2.60      3.44 o 
 -11   0   8       22.73       25.02      3.24 o 
 -10   0   8       33.17       34.36      4.25 o 
  -9   0   8      111.73       96.55      7.39 o 
  -8   0   8       63.34       62.35      4.95 o 
  -7   0   8      539.70      495.01     13.12 o 
  -6   0   8        8.26       13.36      1.52 o 
  -5   0   8       34.96       38.41      2.85 o 
  -3   0   8       19.01       18.69      2.01 o 
  -2   0   8      192.75      168.44      3.45 o 
  -1   0   8      113.45      101.19      3.25 o 
   0   0   8      480.72      472.82     10.03 o 
   1   0   8      124.81      112.10      4.86 o 
   2   0   8      209.87      223.58      7.77 o 
   3   0   8        4.26        2.75      3.73 o 
   4   0   8       50.33       51.50      7.80 o 
   5   0   8       21.97       16.10      5.53 o 
   6   0   8       19.97       24.21      6.62 o 
   7   0   8       58.37       33.88      7.63 o 
   8   0   8        7.28       10.55      6.03 o 
 -16   1   8       25.11       42.74      6.70 o 
 -15   1   8        7.97       10.47      3.27 o 
 -14   1   8       90.19       98.50      6.67 o 
 -13   1   8        1.37        4.20      2.24 o 
 -12   1   8       90.70      100.17      4.86 o 
 -11   1   8        2.30        0.05      1.61 o 
 -10   1   8      314.12      320.96      6.02 o 
  -9   1   8        8.47        9.20      1.63 o 
  -8   1   8       61.22       53.78      3.11 o 
  -7   1   8        1.02        0.22      1.16 o 
  -6   1   8       67.08       60.20      2.53 o 
  -5   1   8     1127.30     1114.66     17.23 o 
  -4   1   8        2.85        3.83      2.05 o 
  -3   1   8      105.36      105.98      5.26 o 
  -2   1   8       62.63       60.13      2.80 o 
  -1   1   8      247.35      223.91      4.61 o 
   0   1   8      216.12      206.96      4.41 o 
   1   1   8     1396.31     1374.35     16.20 o 
   2   1   8       14.03       16.99      1.77 o 
   3   1   8       46.69       52.05      3.16 o 
   4   1   8        0.18       -1.89      2.04 o 
   5   1   8        0.33       -0.10      3.14 o 
   6   1   8       33.44       23.79      5.03 o 
   7   1   8        6.08        7.01      3.60 o 
   8   1   8        6.66        4.42      4.08 o 
 -15   2   8       12.94       13.40      6.20 o 
 -14   2   8        9.56       11.86      4.22 o 
 -13   2   8       20.77       26.23      4.70 o 
 -12   2   8        3.82        2.38      2.34 o 
 -11   2   8       37.37       29.05      4.38 o 
 -10   2   8      255.31      247.18      5.94 o 
  -9   2   8      458.56      476.08     10.07 o 
  -8   2   8      142.23      139.27      4.63 o 
  -7   2   8       23.68       26.03      2.30 o 
  -6   2   8       70.40       69.07      2.11 o 
  -5   2   8        2.71        5.37      2.00 o 
  -4   2   8        9.76        8.26      2.22 o 
  -3   2   8        3.71        2.05      2.26 o 
  -2   2   8       32.47       32.29      2.09 o 
  -1   2   8       15.08       15.40      1.16 o 
   0   2   8      958.71      936.62      8.89 o 
   1   2   8        3.21        3.61      1.24 o 
   2   2   8       44.82       48.47      2.59 o 
   3   2   8       45.04       44.74      2.67 o 
   4   2   8       91.39       83.02      7.51 o 
   5   2   8      219.41      178.56      8.61 o 
   6   2   8       52.14       52.01      6.14 o 
   7   2   8        1.28        5.68      3.63 o 
 -15   3   8        0.11       -3.02      4.02 o 
 -14   3   8        5.31        5.47      3.87 o 
 -13   3   8        3.69       -1.13      2.80 o 
 -12   3   8       17.04       11.58      3.81 o 
 -11   3   8       19.38       17.32      2.44 o 
 -10   3   8       69.12       57.10      6.22 o 
  -9   3   8       81.78       87.62      4.98 o 
  -8   3   8      301.20      295.69      7.45 o 
  -7   3   8      368.67      368.21      7.79 o 
  -6   3   8        2.47        5.61      1.66 o 
  -5   3   8       44.90       42.03      2.48 o 
  -4   3   8       11.47       13.75      4.69 o 
  -3   3   8       27.10       29.68      1.63 o 
  -2   3   8        0.25       -0.60      0.89 o 
  -1   3   8       79.78       77.76      2.45 o 
   0   3   8        1.73        0.83      1.12 o 
   1   3   8      201.78      188.92      6.61 o 
   2   3   8      163.37      158.99      5.79 o 
   3   3   8      692.60      735.96     11.82 o 
   4   3   8       67.63       60.93      6.09 o 
   5   3   8       18.17       14.89      4.01 o 
   6   3   8        0.15       -0.31      4.98 o 
   7   3   8        3.08        8.19      4.12 o 
 -14   4   8        7.24        1.09      4.86 o 
 -13   4   8        6.71        6.18      3.84 o 
 -12   4   8        0.44       -0.44      4.64 o 
 -11   4   8       35.88       38.58      3.96 o 
 -10   4   8       68.44       68.38      8.03 o 
  -9   4   8      750.63      783.30     11.98 o 
  -8   4   8       72.48       72.81      4.20 o 
  -7   4   8       39.06       40.46      2.41 o 
  -6   4   8        4.59        4.47      1.31 o 
  -5   4   8       44.50       45.12      2.21 o 
  -4   4   8       18.48       20.54      1.61 o 
  -3   4   8        3.70        3.57      1.22 o 
  -2   4   8        7.98        6.73      1.44 o 
  -1   4   8      110.98      121.88      3.60 o 
   0   4   8        1.66        2.61      1.55 o 
   1   4   8        0.06       -1.11      1.11 o 
   2   4   8       61.54       54.51      5.79 o 
   3   4   8        0.72        1.40      2.72 o 
   4   4   8       25.71       27.45      3.47 o 
   5   4   8       66.43       72.61      7.03 o 
   6   4   8       29.07       24.68      6.58 o 
 -13   5   8        5.24        9.72      6.20 o 
 -12   5   8        1.08        0.74      2.82 o 
 -11   5   8        3.81        4.35      2.83 o 
 -10   5   8        1.76        1.96      2.51 o 
  -9   5   8       16.83       13.19      2.21 o 
  -8   5   8       25.46       26.00      3.35 o 
  -7   5   8       56.55       50.71      3.05 o 
  -6   5   8      246.26      239.43      5.24 o 
  -5   5   8      127.28      133.00      4.01 o 
  -4   5   8      189.69      200.18      4.70 o 
  -3   5   8        0.01        0.07      1.39 o 
  -2   5   8       41.26       45.05      2.77 o 
  -1   5   8       64.83       69.96      3.48 o 
   0   5   8       10.39       12.09      2.87 o 
   1   5   8        0.13       -1.92      2.26 o 
   2   5   8       18.35       19.61      4.56 o 
   3   5   8       12.22       12.03      3.54 o 
   4   5   8       74.36       84.92      6.33 o 
   5   5   8       17.76       20.61      7.62 o 
 -12   6   8        3.89        2.76      5.20 o 
 -11   6   8        0.98        2.85      3.38 o 
 -10   6   8        2.02       -0.01      3.45 o 
  -9   6   8       15.66       18.89      3.55 o 
  -8   6   8       15.14       19.09      3.58 o 
  -7   6   8       27.30       29.26      3.82 o 
  -6   6   8       92.74       97.50      9.38 o 
  -5   6   8       33.93       44.06      4.39 o 
  -4   6   8        6.90        3.24      2.63 o 
  -3   6   8        0.36        2.35      2.61 o 
  -2   6   8       85.48       92.48      5.92 o 
  -1   6   8       13.70       17.86      3.49 o 
   0   6   8        0.16       -1.17      2.65 o 
   1   6   8        3.17        2.51      3.55 o 
   2   6   8       11.18        8.84      3.31 o 
   3   6   8       18.66       26.20      5.41 o 
   4   6   8       25.61       24.47      8.22 o 
 -11   7   8        3.87        1.93      5.86 o 
 -10   7   8        0.22        1.34      5.37 o 
  -9   7   8        2.48        8.32      3.99 o 
  -8   7   8        4.67        7.13      4.06 o 
  -7   7   8       98.01      105.53      6.96 o 
  -6   7   8       20.10       13.51      3.62 o 
  -5   7   8       15.24        8.45      3.41 o 
  -4   7   8       20.81       18.62      3.84 o 
  -3   7   8        4.39        5.26      3.56 o 
  -2   7   8        6.08        3.99      3.16 o 
  -1   7   8        4.23        9.96      3.40 o 
   0   7   8       19.03       15.42      7.13 o 
   1   7   8        5.58        7.65      5.57 o 
   2   7   8        5.04        1.84      5.44 o 
   3   7   8        1.19       -0.42      5.37 o 
  -8   8   8        1.68       -1.09      4.94 o 
  -7   8   8        0.79        0.84      5.61 o 
  -6   8   8       11.60       11.61      4.59 o 
  -5   8   8        0.97        5.07      4.02 o 
  -4   8   8        5.62        0.65      3.66 o 
  -3   8   8        0.03        0.01      3.73 o 
  -2   8   8       22.77       23.18      5.48 o 
  -1   8   8       13.57       15.84      7.62 o 
   0   8   8       16.30       21.53      8.30 o 
 -15   1   9       16.49       17.80      3.75 o 
 -14   1   9        9.15       10.16      3.09 o 
 -13   1   9        8.42        5.30      2.65 o 
 -12   1   9      108.13      117.38      5.96 o 
 -11   1   9       42.55       39.87      2.66 o 
 -10   1   9      194.08      204.98      6.14 o 
  -9   1   9        1.51        0.88      1.88 o 
  -8   1   9        0.32        0.79      1.37 o 
  -7   1   9       48.37       49.45      2.32 o 
  -6   1   9        0.84        3.00      1.52 o 
  -5   1   9      140.85      139.06      5.09 o 
  -4   1   9      137.67      144.99      4.59 o 
  -3   1   9       18.95       18.34      1.80 o 
  -2   1   9       41.90       44.20      1.78 o 
  -1   1   9      164.59      159.18      2.91 o 
   0   1   9      651.97      647.64      9.09 o 
   1   1   9     1625.98     1698.29     17.38 o 
   2   1   9       36.00       27.70      3.22 o 
   3   1   9        8.92        9.66      3.11 o 
   4   1   9        0.72        0.54      2.67 o 
   5   1   9       17.49       20.82      4.30 o 
   6   1   9       23.14       20.14      4.58 o 
 -15   2   9        0.00        2.10      3.56 o 
 -14   2   9        8.74        6.12      3.86 o 
 -13   2   9       45.64       50.75      5.95 o 
 -12   2   9       53.89       49.13      5.48 o 
 -11   2   9      210.23      227.71      9.09 o 
 -10   2   9      605.22      608.81     11.55 o 
  -9   2   9      125.36      128.31      4.87 o 
  -8   2   9       87.62       85.55      3.64 o 
  -7   2   9       55.29       55.21      4.18 o 
  -6   2   9        2.24        4.82      2.01 o 
  -5   2   9        0.80        1.26      2.68 o 
  -4   2   9       23.48       23.49      5.61 o 
  -3   2   9        4.73        8.78      2.93 o 
  -2   2   9        7.23        4.01      2.11 o 
  -1   2   9        3.01        3.68      1.09 o 
   0   2   9      280.05      279.08      4.25 o 
   1   2   9        0.86        1.43      1.32 o 
   2   2   9        0.15        0.29      2.31 o 
   3   2   9        0.27        0.72      2.57 o 
   4   2   9        5.72        7.25      5.24 o 
   5   2   9       54.73       46.56      8.05 o 
   6   2   9        2.85        8.36      3.89 o 
 -15   3   9        3.21        7.79      5.86 o 
 -14   3   9        0.13        0.12      3.22 o 
 -13   3   9        0.89        1.62      3.23 o 
 -12   3   9      127.84      124.16     17.43 o 
 -11   3   9       27.34       36.57      8.80 o 
 -10   3   9        8.51        5.25      3.23 o 
  -9   3   9      255.44      260.35      7.25 o 
  -8   3   9      915.56      940.17     15.69 o 
  -7   3   9      381.41      369.34      7.41 o 
  -6   3   9       10.55       10.21      2.93 o 
  -5   3   9        1.36        0.97      2.28 o 
  -4   3   9       75.05       80.36      6.34 o 
  -3   3   9      164.01      143.40      4.30 o 
  -2   3   9       48.45       49.61      2.82 o 
  -1   3   9       85.32       80.92      2.42 o 
   0   3   9       43.39       43.71      2.14 o 
   1   3   9      143.84      136.49      4.76 o 
   2   3   9       21.41       23.00      2.74 o 
   3   3   9       67.53       69.87      4.95 o 
   4   3   9      119.65      126.70      7.85 o 
   5   3   9        3.82       13.69      3.97 o 
   6   3   9        3.40        2.38      3.51 o 
 -14   4   9        0.03       -0.92      4.28 o 
 -13   4   9       14.55       18.33      4.73 o 
 -12   4   9       32.81       32.56      5.30 o 
 -11   4   9        5.51        2.45      3.12 o 
 -10   4   9       49.81       49.54      5.77 o 
  -9   4   9       90.33       85.90      4.84 o 
  -8   4   9      272.03      271.83      7.10 o 
  -7   4   9        9.36        9.38      1.84 o 
  -6   4   9        9.88       10.09      2.12 o 
  -5   4   9       63.53       60.16      2.71 o 
  -4   4   9       11.90        6.18      1.42 o 
  -3   4   9        0.08       -0.47      1.40 o 
  -2   4   9        0.03        0.61      1.24 o 
  -1   4   9       12.54       11.42      2.10 o 
   0   4   9        1.92       -1.54      1.66 o 
   1   4   9       24.62       26.59      2.75 o 
   2   4   9       29.76       24.90      3.43 o 
   3   4   9       16.81       15.73      2.83 o 
   4   4   9        0.16        2.31      2.96 o 
   5   4   9        2.13        5.21      3.40 o 
 -13   5   9       12.47       17.01      6.20 o 
 -12   5   9        8.23        4.71      2.98 o 
 -11   5   9       19.26       20.72      3.79 o 
 -10   5   9       38.51       39.93      4.53 o 
  -9   5   9       46.34       41.30      4.36 o 
  -8   5   9        0.07        1.43      2.22 o 
  -7   5   9       42.60       40.24      3.00 o 
  -6   5   9       18.20       20.33      2.30 o 
  -5   5   9        4.25        1.23      1.62 o 
  -4   5   9        1.02        1.01      1.67 o 
  -3   5   9        1.59       -1.39      1.61 o 
  -2   5   9        4.59        2.90      1.88 o 
  -1   5   9       13.50        9.71      2.86 o 
   0   5   9        4.78        3.30      2.46 o 
   1   5   9       48.31       56.64      4.89 o 
   2   5   9      181.37      194.44     13.92 o 
   3   5   9       54.84       55.26      8.65 o 
   4   5   9       18.57       14.21      4.20 o 
 -12   6   9        1.78        4.94      5.37 o 
 -11   6   9        4.27        5.96      3.64 o 
 -10   6   9        2.23        0.49      2.75 o 
  -9   6   9        0.08       -1.05      2.44 o 
  -8   6   9        0.37       -1.21      2.42 o 
  -7   6   9        2.09        4.72      2.74 o 
  -6   6   9       62.66       58.71      4.89 o 
  -5   6   9        2.06        7.49      2.85 o 
  -4   6   9       71.71       70.39      5.24 o 
  -3   6   9      144.08      130.75      8.35 o 
  -2   6   9       13.59       11.44      4.53 o 
  -1   6   9       21.69       17.63      3.51 o 
   0   6   9        0.42       -2.45      2.45 o 
   1   6   9        0.22        3.64      3.56 o 
   2   6   9        0.03        2.04      3.83 o 
   3   6   9        3.92        0.50      5.28 o 
 -10   7   9        1.79        1.02      3.61 o 
  -9   7   9        1.18        4.76      3.87 o 
  -8   7   9       10.12       12.27      5.44 o 
  -7   7   9       25.03       29.54      4.29 o 
  -6   7   9        3.49        3.97      3.14 o 
  -5   7   9       10.14       11.65      3.56 o 
  -4   7   9       19.54       15.41      3.70 o 
  -3   7   9        5.20        2.62      3.22 o 
  -2   7   9       18.32       20.20      5.35 o 
  -1   7   9       28.64       27.22      5.35 o 
   0   7   9       19.15       12.80      4.59 o 
   1   7   9        6.05        8.74      4.61 o 
  -7   8   9        1.77        2.63      4.14 o 
  -6   8   9        0.01       -2.67      3.69 o 
  -5   8   9       12.13       20.82      6.87 o 
  -4   8   9        4.35        5.38      4.41 o 
  -3   8   9        5.06        6.25      4.37 o 
  -2   8   9        2.77        0.81      4.19 o 
 -15   0  10      153.75      172.69      9.33 o 
 -14   0  10       79.28       95.25      7.59 o 
 -13   0  10       95.45       92.33      9.65 o 
 -12   0  10      990.78     1046.10     29.28 o 
 -11   0  10      263.31      284.94     12.30 o 
 -10   0  10        2.51        4.40      2.16 o 
  -9   0  10        2.15        6.45      2.39 o 
  -8   0  10      141.33      134.91      4.06 o 
  -7   0  10        5.52        6.87      1.76 o 
  -4   0  10       78.08       73.53      4.03 o 
  -3   0  10      548.71      510.04     13.34 o 
  -2   0  10     3189.71     3337.69     56.93 o 
  -1   0  10      222.91      213.19      5.20 o 
   0   0  10       19.81       21.19      2.48 o 
   1   0  10        4.38        4.28      3.94 o 
   2   0  10        0.57       -1.43      3.27 o 
   3   0  10        5.90       13.65      5.11 o 
   4   0  10       19.24       23.55      6.37 o 
   5   0  10       10.72        7.79      5.11 o 
 -15   1  10        4.65        9.06      4.00 o 
 -14   1  10       18.68       17.43      4.36 o 
 -13   1  10       39.19       37.08      5.10 o 
 -12   1  10      241.41      256.59     11.29 o 
 -11   1  10      124.15      131.90     11.46 o 
 -10   1  10      250.39      254.37     10.83 o 
  -9   1  10        9.79       12.49      1.93 o 
  -8   1  10        8.17        8.57      2.11 o 
  -7   1  10       11.59       12.13      2.10 o 
  -6   1  10        5.99        6.04      1.63 o 
  -5   1  10        1.27        1.68      1.50 o 
  -4   1  10        4.65        6.88      1.39 o 
  -3   1  10       29.55       26.28      2.10 o 
  -2   1  10      113.19      123.18      3.29 o 
  -1   1  10      246.63      252.43      4.68 o 
   0   1  10      269.87      257.34      7.78 o 
   1   1  10      289.07      289.07      7.19 o 
   2   1  10        3.88        6.36      2.99 o 
   3   1  10        2.35        5.01      3.14 o 
   4   1  10        1.54        2.90      3.14 o 
   5   1  10        1.29        4.74      3.38 o 
 -15   2  10        1.34       -1.16      3.60 o 
 -14   2  10       61.76       64.55     12.54 o 
 -13   2  10        0.40        2.01      3.19 o 
 -12   2  10       98.71      113.93      7.81 o 
 -11   2  10      276.75      274.74     16.43 o 
 -10   2  10      157.20      154.72      7.29 o 
  -9   2  10       39.67       40.87      4.28 o 
  -8   2  10        0.41       -0.29      2.11 o 
  -7   2  10      107.33      103.30      6.30 o 
  -6   2  10       55.06       52.45      4.06 o 
  -5   2  10       10.11       11.82      2.57 o 
  -4   2  10       71.64       76.08      4.54 o 
  -3   2  10      185.93      179.22      6.60 o 
  -2   2  10      240.01      233.83      6.66 o 
  -1   2  10       20.02       20.56      1.66 o 
   0   2  10       49.81       53.48      3.00 o 
   1   2  10       22.70       25.98      3.03 o 
   2   2  10       38.55       37.98      3.84 o 
   3   2  10       25.36       26.29      4.42 o 
   4   2  10       68.20       93.21      7.57 o 
   5   2  10        6.78        8.67      3.94 o 
 -14   3  10        3.43        3.48      3.55 o 
 -13   3  10        5.40        7.45      3.54 o 
 -12   3  10        2.28        1.86      5.03 o 
 -11   3  10        8.65        0.48      2.96 o 
 -10   3  10        0.03       -2.68      2.68 o 
  -9   3  10      145.14      142.79      8.49 o 
  -8   3  10        1.10       -1.62      2.53 o 
  -7   3  10       78.27       67.70      5.40 o 
  -6   3  10       39.73       34.90      4.21 o 
  -5   3  10       18.67       14.19      3.17 o 
  -4   3  10        0.15        0.83      2.42 o 
  -3   3  10        3.02        1.42      1.75 o 
  -2   3  10        0.66       -1.34      1.80 o 
  -1   3  10       17.69       16.34      1.66 o 
   0   3  10        0.69        1.68      1.43 o 
   1   3  10        0.03       -0.80      1.71 o 
   2   3  10      114.32      115.70      5.80 o 
   3   3  10        0.66        2.76      2.54 o 
   4   3  10       13.32        8.13      6.41 o 
 -14   4  10        1.43       -0.32      3.58 o 
 -13   4  10       11.45       11.49      4.25 o 
 -12   4  10        0.06       -0.84      3.27 o 
 -11   4  10       36.05       39.18      5.40 o 
 -10   4  10       46.17       44.83      5.60 o 
  -9   4  10        9.42       10.35      2.45 o 
  -8   4  10      127.34      114.72      4.82 o 
  -7   4  10        0.52       -2.04      2.60 o 
  -6   4  10        7.07        6.05      1.97 o 
  -5   4  10        0.01       -1.67      1.67 o 
  -4   4  10      123.42      104.65      5.43 o 
  -3   4  10       35.07       30.79      3.17 o 
  -2   4  10       14.91       15.62      2.48 o 
  -1   4  10       22.41       22.70      2.03 o 
   0   4  10       10.11       10.01      2.19 o 
   1   4  10        6.33        5.64      2.20 o 
   2   4  10       23.98       22.59      3.07 o 
   3   4  10      109.80      114.57      6.32 o 
   4   4  10       20.06       21.37      4.67 o 
 -13   5  10        1.12        5.75      3.66 o 
 -12   5  10       15.37       21.30      7.22 o 
 -11   5  10        4.82        2.60      2.80 o 
 -10   5  10       14.96       16.74      3.23 o 
  -9   5  10       13.99       13.09      2.88 o 
  -8   5  10       14.33       17.93      2.98 o 
  -7   5  10        8.46        4.84      2.42 o 
  -6   5  10       14.51       18.94      1.99 o 
  -5   5  10       28.73       30.37      2.35 o 
  -4   5  10       22.05       19.04      2.05 o 
  -3   5  10        3.87        4.98      1.87 o 
  -2   5  10        5.15        3.99      2.53 o 
  -1   5  10        4.14       -0.38      2.46 o 
   0   5  10        1.37        0.81      2.64 o 
   1   5  10       23.45       25.69      3.17 o 
   2   5  10       77.65       95.19      5.39 o 
   3   5  10        6.96        3.87      3.04 o 
 -11   6  10        6.36        5.18      3.73 o 
 -10   6  10       10.32        8.54      3.14 o 
  -9   6  10        0.40        2.07      2.72 o 
  -8   6  10        2.25       -0.68      2.47 o 
  -7   6  10        0.01       -0.49      2.44 o 
  -6   6  10        0.39       -0.71      2.37 o 
  -5   6  10        0.51        1.21      2.66 o 
  -4   6  10       73.99       66.86      5.29 o 
  -3   6  10        1.50        0.79      2.61 o 
  -2   6  10        8.92       10.36      3.17 o 
  -1   6  10        5.41        8.70      3.22 o 
   0   6  10        6.12        9.17      3.29 o 
   1   6  10        0.16        1.12      3.17 o 
  -9   7  10        3.92        5.57      3.90 o 
  -8   7  10        9.20        9.99      4.07 o 
  -7   7  10        3.65        1.17      3.01 o 
  -6   7  10       25.69       29.64      4.31 o 
  -5   7  10        0.10        5.03      3.14 o 
  -4   7  10        1.23       -0.05      2.87 o 
  -3   7  10       18.90       15.92      3.81 o 
  -2   7  10        4.31        7.81      4.28 o 
  -1   7  10       24.02       23.99      5.19 o 
 -15   1  11       36.27       42.70      5.93 o 
 -14   1  11      155.53      180.64      9.09 o 
 -13   1  11       14.76       16.58      3.95 o 
 -12   1  11       85.64       96.25      8.47 o 
 -11   1  11       76.89       83.06      5.79 o 
 -10   1  11       48.03       50.45      8.47 o 
  -9   1  11        0.00       -0.29      1.87 o 
  -8   1  11        7.70        6.14      1.97 o 
  -7   1  11        0.00       -0.88      1.30 o 
  -6   1  11       28.16       22.63      3.94 o 
  -5   1  11       20.36       18.97      1.93 o 
  -4   1  11       16.99       14.98      1.63 o 
  -3   1  11       11.09        9.46      1.43 o 
  -2   1  11      589.97      584.52      8.14 o 
  -1   1  11      770.04      791.43     10.04 o 
   0   1  11       95.46       88.60      4.35 o 
   1   1  11        0.00       -1.91      2.28 o 
   2   1  11        6.05        5.38      3.11 o 
   3   1  11        3.48        3.95      3.20 o 
   4   1  11        3.25        6.51      8.84 o 
 -14   2  11       20.81       24.48      4.87 o 
 -13   2  11       12.12        9.81      3.71 o 
 -12   2  11       13.82        6.94      3.24 o 
 -11   2  11        4.33        3.12      2.73 o 
 -10   2  11      126.44      134.91      6.72 o 
  -9   2  11       21.17       13.83      3.07 o 
  -8   2  11        6.35        4.57      2.36 o 
  -7   2  11        0.54        2.42      2.17 o 
  -6   2  11       19.30       21.75      3.04 o 
  -5   2  11      116.32      133.15      5.64 o 
  -4   2  11      172.77      165.44      5.07 o 
  -3   2  11      176.98      178.65      6.12 o 
  -2   2  11       19.48       18.03      2.86 o 
  -1   2  11        1.39        1.28      1.57 o 
   0   2  11        5.86        4.26      2.02 o 
   1   2  11       15.49       19.50      2.96 o 
   2   2  11        1.70       -0.25      2.63 o 
   3   2  11       57.97       72.62      6.60 o 
 -14   3  11        0.05       -0.53      3.23 o 
 -13   3  11       10.35       13.98      5.95 o 
 -12   3  11        6.85        7.20      3.47 o 
 -11   3  11       12.11       11.72      3.65 o 
 -10   3  11        1.53        0.42      2.77 o 
  -9   3  11       17.72       15.81      3.48 o 
  -8   3  11       65.63       62.43      5.33 o 
  -7   3  11      222.64      206.55     10.99 o 
  -6   3  11       29.38       19.77      4.57 o 
  -5   3  11       52.47       48.48      4.68 o 
  -4   3  11       85.59       81.99      6.21 o 
  -3   3  11      163.45      181.75      5.48 o 
  -2   3  11        8.52        8.55      2.34 o 
  -1   3  11       24.16       27.67      2.21 o 
   0   3  11       33.02       31.69      2.80 o 
   1   3  11       93.86      106.44      5.27 o 
   2   3  11       32.76       32.02      4.23 o 
   3   3  11       17.26       15.62      4.15 o 
 -13   4  11        0.43        2.81      3.62 o 
 -12   4  11        1.26       -2.98      2.98 o 
 -11   4  11        1.60       -0.26      2.90 o 
 -10   4  11        9.50        9.26      3.60 o 
  -9   4  11       23.95       26.58      2.98 o 
  -8   4  11        0.47       -0.98      1.77 o 
  -7   4  11       24.51       19.09      2.50 o 
  -6   4  11      102.61       92.50      7.14 o 
  -5   4  11        1.60        3.18      1.99 o 
  -4   4  11      117.62       96.99      7.82 o 
  -3   4  11        0.24        1.92      2.17 o 
  -2   4  11        7.43        9.91      2.51 o 
  -1   4  11        0.25        0.32      1.53 o 
   0   4  11       19.41       25.73      2.75 o 
   1   4  11        2.39        2.95      2.30 o 
   2   4  11        4.72        7.10      2.86 o 
 -12   5  11        2.40        4.21      2.94 o 
 -11   5  11        0.28       -2.32      2.32 o 
 -10   5  11        5.38        0.19      2.45 o 
  -9   5  11       53.21       44.30      4.12 o 
  -8   5  11        7.74        6.72      2.49 o 
  -7   5  11        0.01       -0.04      2.22 o 
  -6   5  11        0.59        3.06      2.38 o 
  -5   5  11       49.58       44.43      3.97 o 
  -4   5  11       20.02       20.34      3.27 o 
  -3   5  11       49.19       38.30      3.97 o 
  -2   5  11       31.22       33.13      3.93 o 
  -1   5  11        8.01        3.74      2.07 o 
   0   5  11       18.55       17.80      2.83 o 
   1   5  11        0.74       -0.70      2.33 o 
 -10   6  11        5.91        3.16      2.89 o 
  -9   6  11       16.18       17.56      3.58 o 
  -8   6  11        2.45        1.99      2.76 o 
  -7   6  11        5.92        9.68      3.12 o 
  -6   6  11        0.07        0.84      2.55 o 
  -5   6  11        0.06       -2.06      2.44 o 
  -4   6  11       22.55       19.34      4.90 o 
  -3   6  11        2.19        3.03      2.88 o 
  -2   6  11       20.53       16.36      3.77 o 
  -1   6  11       17.96       17.16      3.82 o 
  -7   7  11        7.89       11.71      3.69 o 
  -6   7  11        0.02        1.58      2.90 o 
  -5   7  11        7.51        7.09      3.32 o 
  -4   7  11        2.13       -3.33      3.33 o 
 -14   0  12      134.63      143.44      7.93 o 
 -13   0  12       27.98       31.27      4.61 o 
 -12   0  12      423.97      426.67     11.23 o 
 -11   0  12      109.79      120.91      8.90 o 
 -10   0  12       17.16       30.84      4.94 o 
  -9   0  12       49.49       49.06      5.20 o 
  -8   0  12        4.71        2.35      2.68 o 
  -7   0  12        5.96        5.69      2.51 o 
  -6   0  12        7.81        9.97      2.68 o 
  -5   0  12       53.92       53.01      4.53 o 
  -4   0  12      100.38       96.56      5.79 o 
  -3   0  12       34.13       29.68      4.11 o 
  -2   0  12        8.48       10.42      1.87 o 
  -1   0  12      154.57      148.23      5.70 o 
   0   0  12       90.02       94.58      7.89 o 
   1   0  12      117.15      161.30     10.41 o 
   2   0  12       86.15      125.11     10.24 o 
 -14   1  12        7.63        8.78      3.79 o 
 -13   1  12       78.84       80.67      6.38 o 
 -12   1  12       40.47       36.98      4.61 o 
 -11   1  12       75.17       76.79      5.37 o 
 -10   1  12       56.68       53.96      4.17 o 
  -9   1  12       43.95       44.20      4.28 o 
  -8   1  12        4.61        6.03      3.36 o 
  -7   1  12        2.10        2.18      3.02 o 
  -6   1  12        2.68        0.58      3.02 o 
  -5   1  12       69.39       90.70      6.46 o 
  -4   1  12        1.37        0.59      1.58 o 
  -3   1  12        0.00       -0.09      1.21 o 
  -2   1  12      314.38      338.68     12.86 o 
  -1   1  12      124.73      142.87      9.16 o 
   0   1  12       35.14       42.72      3.42 o 
   1   1  12        0.01       -2.59      3.27 o 
   2   1  12        7.48       14.98      3.88 o 
 -14   2  12       89.48      103.26     10.91 o 
 -13   2  12        9.25       13.23      3.93 o 
 -12   2  12        1.50       -0.26      2.69 o 
 -11   2  12       28.80       28.11      4.03 o 
 -10   2  12       44.06       48.57      4.66 o 
  -9   2  12       30.42       25.82      3.64 o 
  -8   2  12       15.73       14.77      2.86 o 
  -7   2  12        3.69        3.51      2.23 o 
  -6   2  12      187.05      178.93      6.40 o 
  -5   2  12      221.25      215.05      5.62 o 
  -4   2  12      286.83      299.32      8.70 o 
  -3   2  12       18.58       18.67      2.39 o 
  -2   2  12       30.82       30.46      7.13 o 
  -1   2  12       15.20       11.46      3.24 o 
   0   2  12        0.67        1.28      2.01 o 
   1   2  12        7.19        8.84      2.74 o 
   2   2  12        2.27       -0.66      2.83 o 
 -13   3  12        0.11       -2.05      2.86 o 
 -12   3  12        0.14       -0.48      3.00 o 
 -11   3  12        4.93        3.31      3.15 o 
 -10   3  12        2.88       -0.35      2.78 o 
  -9   3  12        2.87        1.34      2.63 o 
  -8   3  12        1.71       -0.53      2.36 o 
  -7   3  12      141.22      142.91      6.94 o 
  -6   3  12        0.79       -2.40      2.40 o 
  -5   3  12       25.49       34.70      4.15 o 
  -4   3  12       91.59      103.28      4.16 o 
  -3   3  12      139.26      133.95      5.04 o 
  -2   3  12        4.21        0.61      2.20 o 
  -1   3  12        5.18        2.71      2.34 o 
   0   3  12        4.27        3.63      2.15 o 
   1   3  12       13.48       12.48      2.90 o 
 -12   4  12        1.91       -0.58      4.19 o 
 -11   4  12        2.31        5.37      3.51 o 
 -10   4  12        4.31        3.77      2.48 o 
  -9   4  12        0.79       -1.66      1.95 o 
  -8   4  12       60.49       53.95      3.74 o 
  -7   4  12        2.11        1.08      1.86 o 
  -6   4  12       31.10       19.82      2.63 o 
  -5   4  12      104.11       95.05      6.03 o 
  -4   4  12        0.43       -1.12      2.17 o 
  -3   4  12        0.67        0.58      2.68 o 
  -2   4  12        8.64        9.39      2.79 o 
  -1   4  12        5.97        9.22      2.91 o 
   0   4  12       68.77       81.70      9.78 o 
 -11   5  12        3.14        6.12      3.01 o 
 -10   5  12      112.21      126.04      6.21 o 
  -9   5  12       27.98       29.73      4.49 o 
  -8   5  12        4.24        3.57      2.41 o 
  -7   5  12       15.05       16.51      3.03 o 
  -6   5  12        2.27        2.21      2.34 o 
  -5   5  12        3.52        8.65      2.80 o 
  -4   5  12        0.84       -0.20      2.39 o 
  -3   5  12        8.52       10.26      3.54 o 
  -2   5  12        7.50        7.84      3.01 o 
  -1   5  12        3.84        7.34      3.19 o 
  -8   6  12       13.05       21.37      5.00 o 
  -7   6  12        3.77        4.27      3.01 o 
  -6   6  12        0.08        1.29      2.77 o 
  -5   6  12        8.47       12.15      3.43 o 
  -4   6  12       18.50       24.19      3.97 o 
 -13   1  13       16.97       18.62      3.74 o 
 -12   1  13       27.83       23.93      3.64 o 
 -11   1  13        7.87        8.44      2.44 o 
 -10   1  13        6.31       12.99      4.36 o 
  -9   1  13       89.95       86.62      7.47 o 
  -8   1  13        1.41       -1.09      3.02 o 
  -7   1  13        8.47        6.12      3.36 o 
  -6   1  13       47.89       44.94      5.37 o 
  -5   1  13       13.20       17.85      4.11 o 
  -4   1  13        0.43       -1.16      1.75 o 
  -3   1  13        4.06        2.77      2.05 o 
  -2   1  13       10.74        9.11      3.56 o 
  -1   1  13       41.58       38.84      6.66 o 
   0   1  13        0.00       -0.28      2.31 o 
 -13   2  13        7.25       12.36      3.68 o 
 -12   2  13        4.86        4.40      3.04 o 
 -11   2  13       18.42       15.71      3.39 o 
 -10   2  13        0.95       -1.19      2.25 o 
  -9   2  13       30.08       28.77      5.33 o 
  -8   2  13       34.02       39.59      5.12 o 
  -7   2  13       17.61       26.46      2.99 o 
  -6   2  13       41.89       38.04      3.43 o 
  -5   2  13       74.16       72.34      9.77 o 
  -4   2  13       28.04       30.90      3.56 o 
  -3   2  13       16.29       14.74      3.23 o 
  -2   2  13      114.12      122.62      7.72 o 
  -1   2  13       24.75       27.95      6.29 o 
   0   2  13        0.75       -2.86      2.93 o 
 -12   3  13       25.60       34.47      4.87 o 
 -11   3  13        0.72        3.15      3.19 o 
 -10   3  13        3.99        4.09      2.87 o 
  -9   3  13        9.69       16.47      3.47 o 
  -8   3  13        0.79        4.89      2.75 o 
  -7   3  13        4.94       10.12      3.00 o 
  -6   3  13        0.00        2.27      2.58 o 
  -5   3  13       18.09       15.43      4.07 o 
  -4   3  13      223.76      223.52     21.97 o 
  -3   3  13       40.91       36.13      3.33 o 
  -2   3  13        0.37        2.84      3.02 o 
  -1   3  13       30.50       33.14      4.74 o 
 -11   4  13       31.10       41.65      3.77 o 
 -10   4  13        3.21        0.35      2.19 o 
  -9   4  13        3.51        4.64      2.25 o 
  -8   4  13       32.41       35.04      3.10 o 
  -7   4  13       65.31       62.55      7.00 o 
  -6   4  13       69.10       52.06      3.65 o 
  -5   4  13      107.56      108.58      5.01 o 
  -4   4  13        6.96        1.16      2.39 o 
  -3   4  13        0.71        2.52      2.50 o 
  -2   4  13        3.23        3.14      2.60 o 
  -9   5  13        1.16       -1.41      2.37 o 
  -8   5  13       28.68       35.46      3.74 o 
  -7   5  13       52.08       55.44      4.36 o 
  -6   5  13       67.31       62.07      4.56 o 
  -5   5  13       50.39       46.65      4.31 o 
  -4   5  13        0.02        1.33      2.60 o 
 -12   0  14        0.13        2.26      3.94 o 
 -11   0  14      100.29       99.12      8.14 o 
 -10   0  14       27.78       26.31      4.95 o 
  -9   0  14        1.23        1.09      2.93 o 
  -8   0  14       73.25       70.72      5.70 o 
  -7   0  14        0.02        1.59      2.68 o 
  -6   0  14        5.57        1.17      2.68 o 
  -5   0  14       11.33        9.05      3.27 o 
  -4   0  14        3.44        0.75      2.85 o 
  -3   0  14        4.72        4.19      3.36 o 
  -2   0  14        3.30        6.29      3.51 o 
 -12   1  14       13.33       12.40      5.28 o 
 -11   1  14       21.40       15.92      4.86 o 
 -10   1  14       10.24       11.15      4.36 o 
  -9   1  14       55.66       53.79      5.57 o 
  -8   1  14        5.76        1.76      3.44 o 
  -7   1  14        6.44        6.70      3.68 o 
  -6   1  14        0.86        3.51      3.27 o 
  -5   1  14        8.51        6.45      2.00 o 
  -4   1  14        2.12        3.17      2.18 o 
  -3   1  14        1.45       -1.09      3.35 o 
  -2   1  14        8.90        0.00      3.94 o 
 -11   2  14        0.79        1.19      2.50 o 
 -10   2  14        7.26        8.83      3.94 o 
  -9   2  14        1.43       -0.75      3.85 o 
  -8   2  14       19.16       10.89      4.78 o 
  -7   2  14        0.01        1.26      3.68 o 
  -6   2  14        1.23       -1.34      3.51 o 
  -5   2  14        0.23       -1.26      3.35 o 
  -4   2  14       44.89       51.52      4.23 o 
  -3   2  14       59.88       67.70      6.17 o 
 -10   3  14        3.46        3.84      2.91 o 
  -9   3  14        1.84        0.05      5.57 o 
  -8   3  14        6.20        5.18      2.86 o 
  -7   3  14       13.61        9.65      3.08 o 
  -6   3  14        0.08       -2.46      2.46 o 
  -5   3  14       11.54       10.31      4.19 o 
  -4   3  14       45.17       46.17      3.59 o 
  -7   4  14       88.08       91.60      9.64 o 
  -9   1  15        0.95        5.52      3.77 o 
  -8   1  15       23.12       25.31      5.03 o 
  -7   1  15        0.17        3.77      3.51 o 
  -6   1  15        5.17       11.15      3.85 o 
                                                 
